# Supplementary material for: ETV4 interacts with LOXL2 to induce epigenetic activation of NID1 during colorectal cancer progression
Source: Int J Biol Sci. 2025 Oct 20;21(15):6674–96. doi: 10.7150/ijbs.116383 (PMC12631116; doi:10.7150/ijbs.116383)
Supplement: Supplementary file 3 — Supplementary file 1. [file ijbsv21p6674s3.csv]

The differential expression genes (DEGs) overlapped in three datasets (GSE4183, GSE20916 and TCGA-COAD)
gene	logFC_TCGA	P.Value_TCGA	logFC_4183	P.Value_4183	logFC_20916	P.Value_20916
MMP7	6.339101904	1.82E-46	2.337940005	0.001127833	5.878664792	8.99E-25
KRT80	6.155775253	2.12E-98	1.624002815	0.055401918	2.351494399	4.18E-10
COL10A1	5.773942897	3.70E-34	1.042997755	0.302142924	3.489758552	3.06E-10
CDH3	5.771591648	2.02E-106	3.326246616	0.008120568	4.313760353	5.06E-24
FOXQ1	5.402373972	6.32E-65	2.416587657	0.001822836	6.988616745	1.26E-36
CLDN2	5.33314767	5.40E-31	1.623793031	0.011932437	3.014992553	7.24E-12
COL11A1	5.029649012	1.76E-40	1.078337513	0.12648608	4.367598225	4.93E-14
WNT2	5.006662718	3.79E-75	1.230543395	0.040019163	2.766868854	1.03E-15
KRT23	4.820852006	1.59E-21	3.144405622	0.001087221	4.668642306	1.33E-14
ETV4	4.72539579	1.75E-77	1.783844399	0.018615775	2.571062609	2.06E-11
DPEP1	4.718625018	4.09E-25	2.356200853	0.002350559	4.263890574	3.81E-16
INHBA	4.487749906	1.60E-46	3.679045719	0.000364055	5.505198428	3.40E-26
CEMIP	4.436093771	1.86E-56	2.835626739	0.006334311	4.887880384	8.98E-26
TCN1	4.404996332	9.84E-19	1.828134099	0.008738244	3.230844551	3.50E-07
KRT6B	4.308733708	1.62E-21	1.27514515	0.04204766	2.756958609	1.90E-06
GRIN2D	4.15929554	2.59E-55	1.681096537	0.000108654	1.551836858	8.07E-09
CLDN1	4.142012715	1.45E-55	1.733711876	0.008882922	5.133720554	3.03E-23
MMP3	4.051064631	4.84E-25	4.542122206	0.000173841	5.799511867	3.10E-20
FABP6	3.89215971	1.89E-22	1.226785836	0.209258187	4.271624281	2.05E-20
EPHX4	3.782965106	3.98E-45	2.058061299	0.00139966	3.083774297	3.06E-10
MSX2	3.778447214	2.08E-33	1.385191547	0.073796092	3.07503765	4.97E-12
CRNDE	3.60158587	1.23E-32	4.010271332	0.000167121	4.287346895	1.89E-15
SLCO1B3	3.537179375	3.33E-13	1.368994664	0.115147604	2.9545808	1.76E-08
C2CD4A	3.503157555	5.74E-32	2.305135894	0.001547696	2.374641971	5.27E-06
TRIM29	3.50088412	5.12E-32	1.640704942	0.02098489	3.041994666	5.26E-13
CXCL5	3.481105502	9.23E-14	4.782925715	6.91E-05	4.265892398	1.93E-12
MMP1	3.383969739	5.48E-20	3.92617537	0.000900115	5.840268418	1.06E-20
REG1A	3.337950756	8.71E-07	5.098906175	1.59E-05	4.195545369	1.18E-06
TESC	3.305199037	2.59E-25	1.194024493	0.014072638	4.139833639	3.07E-20
CEL	3.279837985	1.95E-10	1.043152963	0.354438287	2.679401781	3.96E-07
REG3A	3.237949461	7.89E-07	5.146350568	1.35E-05	4.22495907	1.02E-07
CXCL8	3.214266757	1.43E-19	4.906529075	1.20E-05	5.057503187	3.83E-15
KLK10	3.194461564	1.86E-15	1.581255763	0.065648296	3.213454396	7.38E-09
TRIB3	3.106959848	1.19E-46	2.066776059	0.000923586	4.343847628	4.79E-22
ZIC2	3.039841397	1.64E-09	1.315136922	0.188351519	1.983908355	0.001215997
CHI3L1	2.9663278	3.03E-22	4.429606768	9.71E-06	3.80946628	2.79E-13
WT1	2.953935065	1.48E-12	1.037269516	0.166612863	1.697091125	1.38E-06
CGREF1	2.919523695	1.70E-29	1.995185759	0.000429099	0.918094657	2.61E-05
ADAM12	2.888991862	1.61E-18	2.341537039	0.002782595	2.194948138	4.19E-07
ULBP2	2.800756957	2.83E-22	1.770514041	0.013352555	2.01736062	6.10E-07
FOSL1	2.800275982	3.47E-24	1.032546628	0.185843865	1.397366589	6.99E-08
TACSTD2	2.790178852	1.26E-12	2.042701505	0.003448342	3.414468248	2.95E-09
S100A2	2.789472301	5.50E-22	1.506604963	0.040848119	3.802857233	2.89E-17
CBX2	2.787698456	1.66E-28	1.021035603	0.002129547	1.182516802	6.55E-07
SERPINB5	2.769525355	3.01E-14	1.21016831	0.162319377	2.614856675	2.34E-05
SLCO4A1	2.744736159	2.48E-38	1.82444176	0.00157153	3.765952571	2.58E-16
CTHRC1	2.741744778	6.68E-23	2.884569513	4.27E-05	5.120832186	1.01E-16
EGFL6	2.732076779	1.91E-27	1.89733918	0.000457375	2.584742361	7.96E-10
TNS4	2.651164321	2.15E-21	1.650126862	0.048402842	1.466987998	7.26E-09
ADAMTS12	2.642301954	1.19E-22	2.096851297	0.000697667	2.856770114	1.46E-11
REG1B	2.629546531	5.11E-05	4.199785725	0.000266811	3.369638524	4.08E-05
GDF15	2.578434876	1.83E-27	1.798847725	0.003435014	2.425205994	2.21E-08
LRP8	2.547975534	2.67E-37	1.895842966	0.001344726	1.851238842	5.66E-14
NOX4	2.537060525	5.80E-18	1.451073202	0.000744345	1.680609492	2.86E-07
FAP	2.501135655	2.49E-15	3.42273401	0.000211447	3.165878732	7.68E-12
CXCL3	2.49091101	1.14E-22	2.816431264	0.000193538	4.136709083	1.33E-16
MMP10	2.447474645	1.82E-13	2.67080066	0.006405418	2.746675101	1.13E-09
SPP1	2.446321745	1.35E-09	2.126292419	0.000972861	5.348968354	1.07E-17
SLC7A5	2.443896647	2.57E-29	2.269237413	0.000676693	3.314916372	5.40E-13
AJUBA	2.442788323	4.39E-38	1.606032299	0.000340107	3.176524322	6.03E-14
PRSS33	2.421007543	2.48E-09	0.957784721	0.068295294	1.668543576	2.00E-05
CXCL1	2.407838804	3.72E-20	3.480315952	9.68E-06	3.734883931	5.40E-13
CCNO	2.404216768	2.15E-25	1.158153677	5.02E-05	0.893536484	2.41E-06
PCSK9	2.388259918	7.17E-18	1.033000574	0.016769904	1.498432523	0.000290708
CXCL11	2.35625399	7.73E-11	1.477533828	0.042084348	4.279680845	9.84E-16
TGFBI	2.338223707	1.78E-24	1.070294575	0.002861172	2.797306506	8.64E-19
SLC6A20	2.302028143	6.59E-10	1.050894708	0.027405584	1.149353661	0.015979961
S100P	2.247718426	3.74E-18	1.393079504	0.017604276	1.716108367	4.12E-06
SLC6A6	2.189947851	8.32E-22	1.659106182	0.00036941	3.106088309	3.94E-14
AZGP1	2.112031314	4.72E-13	1.107105281	0.062537445	3.693860064	2.22E-22
NFE2L3	2.074785224	9.69E-30	1.371167388	0.002538918	3.389356409	6.55E-21
SCD	2.071099561	3.80E-20	1.525690765	0.004377172	1.89558825	2.22E-07
TNFRSF12A	2.062154201	5.24E-25	1.68524081	0.003739398	2.743866994	3.26E-19
SLC7A11	2.017869776	1.21E-14	1.714972258	0.000762668	2.254547538	2.09E-14
WISP1	2.014314193	7.54E-15	2.245572811	2.12E-05	2.95884546	4.01E-12
DUSP4	2.004526124	1.42E-10	1.826665893	0.022092179	1.796368598	2.46E-09
SRPX2	1.991515879	9.37E-13	1.996876583	0.000492953	3.999076614	4.96E-19
PSAT1	1.988432022	8.01E-18	2.350353622	0.000332246	3.166071164	6.18E-14
PHLDA1	1.974288917	5.74E-19	1.885407282	0.001074355	2.995702672	2.01E-20
IL1A	1.908507364	8.10E-10	1.714720941	0.042972421	1.137248353	7.58E-06
TRIP13	1.81680865	2.32E-27	1.018418701	0.021418163	3.149822604	3.01E-14
ARNTL2	1.756266603	1.83E-18	1.814088635	0.000144036	2.244923607	8.98E-17
BGN	1.745765619	3.27E-11	1.876757766	0.000305834	3.803092488	1.87E-16
HILPDA	1.723963693	1.21E-19	1.02467525	0.031914539	2.432924772	5.39E-12
TEAD4	1.686903206	2.10E-23	1.904293897	0.005410138	1.760607232	6.23E-15
SLC17A9	1.685003181	7.35E-11	1.41248858	0.000356185	1.005909877	3.14E-05
PPM1H	1.67795549	9.54E-20	0.962863995	0.002714821	2.218865073	2.41E-11
RGS16	1.675925188	5.85E-15	1.49652086	0.000561116	1.686130911	7.72E-12
SERPINE1	1.647407837	1.28E-09	3.873506535	1.63E-05	1.665155502	1.24E-06
CXCL2	1.637627057	9.03E-11	2.464881172	0.00012554	3.831677682	1.56E-15
WDR72	1.636995174	0.000159155	1.088789079	0.10050456	1.909896808	0.001028716
GRHL1	1.630989319	2.14E-13	1.946582032	0.011212024	0.92752845	0.025618093
DUXAP10	1.61875896	1.35E-07	1.931375198	0.001290827	1.574601992	1.52E-05
SMOX	1.612116178	4.73E-18	0.914062134	0.001409393	1.072452684	4.46E-06
IGF2BP3	1.609475881	0.000822391	1.206001058	0.01721583	1.075591242	0.002425625
CDC25B	1.578543875	3.29E-19	1.341301142	0.005263134	2.495973313	9.38E-13
HOMER1	1.578086922	4.72E-12	1.365772588	0.000295553	2.617141869	1.37E-17
STC1	1.576759681	2.74E-10	1.711896072	0.001389233	2.55008309	4.15E-10
ANLN	1.557872987	2.47E-13	1.216754927	0.020384681	2.591918304	6.95E-12
EREG	1.52198952	0.000540108	1.837600248	0.020619685	2.70282211	2.77E-06
UBE2C	1.515733218	6.89E-15	0.880989209	0.053391307	2.520968248	5.24E-16
ENC1	1.509635796	3.40E-18	0.920616775	0.000563187	1.838432773	1.76E-19
MFAP2	1.507569413	3.31E-10	1.476936243	0.000271913	3.739169242	4.12E-20
DGAT2	1.468438954	5.84E-13	1.508188091	0.011059346	2.292916566	2.45E-14
TIMP1	1.466507317	3.32E-16	1.931388024	3.80E-05	2.500193361	1.29E-17
ATP11A	1.456004391	2.95E-14	1.522345996	0.000731548	2.120118942	2.23E-06
ADAMTS2	1.398503784	7.25E-08	3.367908571	1.90E-05	3.229005748	1.51E-12
PMAIP1	1.373624048	1.50E-11	0.906747274	0.012068799	2.143548029	3.67E-15
THBS2	1.354753707	4.72E-05	3.129387442	5.89E-05	4.718764973	5.83E-14
S100A11	1.337423784	9.32E-16	1.357055577	0.001372748	1.66188633	1.03E-13
MME	1.331923521	3.70E-05	2.355978015	0.00552277	1.037047998	0.000359092
TPX2	1.323979867	3.23E-11	1.05272235	0.023432112	2.78264836	5.42E-14
PLAU	1.320859336	1.68E-10	1.541168694	0.001043513	2.657010291	7.32E-11
DUSP14	1.31924196	1.68E-19	1.411174056	0.000105427	2.629091113	8.64E-12
SLC39A10	1.312175485	1.98E-13	0.899693952	0.01934301	2.352066261	2.69E-08
OSBPL3	1.274158016	4.54E-12	0.86960315	0.002117468	1.567086595	3.31E-05
MET	1.270544687	4.34E-12	1.264678299	0.000481708	1.756230698	2.32E-07
MYC	1.270365792	1.31E-11	1.055152424	0.023530716	2.186096985	5.70E-16
NMB	1.268470842	8.70E-15	0.922789298	0.009934981	1.083544502	1.08E-10
KIF14	1.257634567	5.36E-08	0.881889326	0.024509352	1.782852426	2.49E-11
CXCL6	1.235911161	9.60E-05	3.44265457	5.57E-06	2.798885656	3.03E-12
NMU	1.235444564	0.000522127	1.091287431	0.142562708	2.310490808	9.80E-07
ECT2	1.233396474	3.64E-09	1.067254323	0.003556809	1.953977659	1.07E-07
ASB9	1.229250046	4.53E-07	1.0252101	0.00872911	2.818101306	1.25E-13
LCN2	1.222547003	0.000405443	2.847633565	6.54E-07	1.468871745	0.002206448
LDLRAD3	1.211827614	9.87E-08	1.314850914	0.000801719	1.970974396	2.32E-08
GZMB	1.209584876	4.78E-05	1.90390368	0.001074795	2.501809635	4.15E-11
COL12A1	1.205740549	5.97E-06	2.451507758	3.34E-05	3.639230039	9.89E-15
AREG	1.205618615	5.31E-05	1.607885674	0.005611427	2.042667291	4.93E-05
PAQR4	1.191125578	1.45E-11	0.877367596	0.03193567	1.22064523	1.94E-08
CYP4X1	1.191092815	0.000550405	1.703653499	0.008662688	2.585103974	2.13E-07
ERCC6L	1.184622987	1.07E-08	0.997730169	0.018855163	1.604055095	5.47E-09
CDC45	1.176574245	1.05E-11	1.718863635	0.001146976	1.666867343	6.17E-08
NME1	1.176565326	3.78E-12	0.872039471	0.017657788	2.164968567	9.54E-19
NUF2	1.161287261	4.81E-08	0.979433886	0.052808756	2.56485267	9.76E-14
UBE2S	1.152840443	1.26E-10	0.968317085	0.02031499	2.241956417	4.94E-11
DIAPH3	1.139661633	7.00E-09	0.900874623	0.008777136	2.381558811	3.71E-08
CEP55	1.133413058	1.79E-08	1.276313442	0.014407545	2.138458476	7.48E-10
IL1RN	1.12604522	6.21E-05	2.674651835	0.000206256	1.885250619	0.000151383
CCND1	1.124421167	8.42E-11	1.028570449	0.000915189	1.015280236	0.006748726
CDC6	1.112817416	6.26E-09	1.012693832	0.013493412	2.214701439	2.78E-14
RRM2	1.0477592	1.22E-09	1.133835006	0.010015321	1.624182087	1.13E-06
SULF1	1.037521695	0.000521587	1.568300716	0.002186698	3.556694786	1.64E-15
SPNS2	1.036092758	7.33E-06	0.980086882	0.000643309	1.870933245	1.37E-11
CDK1	1.034496976	4.13E-07	0.940383388	0.073656575	2.098359517	2.02E-11
SHCBP1	1.030360396	1.21E-09	1.120217257	0.017843217	1.889965332	2.12E-12
RIPK2	1.022680421	3.07E-11	1.185270461	6.83E-06	1.943535023	5.92E-13
ATAD2	1.016289211	1.18E-06	0.969014769	0.008509104	1.426552876	2.12E-05
DACH1	1.013779709	0.000672601	0.909830725	0.003676015	1.739176493	1.84E-13
CKAP2L	1.011053079	2.46E-07	1.015768858	0.029030199	1.128640572	2.15E-05
IFITM1	1.00792857	2.10E-06	0.897943509	0.002382807	1.714970116	7.42E-15
CDCA5	1.000014501	7.72E-09	1.003080101	0.079255645	1.899738602	1.08E-12
GPT2	0.994030941	4.95E-08	1.199858891	0.000740991	1.73119981	8.59E-06
TWIST1	0.991585989	9.43E-05	0.989141624	0.013607482	1.862761878	3.76E-08
CCNB1	0.989312132	5.57E-09	0.987168707	0.012092352	2.173252338	7.10E-11
MMP12	0.988887208	0.001532258	1.435622546	0.043822137	2.733249528	1.72E-12
DUOXA2	0.987142795	0.045072615	3.216461984	0.000640855	1.377228288	0.011383234
BIRC5	0.984134325	7.43E-09	1.044566348	0.060915178	2.40983559	2.02E-16
MTHFD2	0.981427089	7.26E-09	1.203304017	0.000387182	1.139380162	0.000137383
ANXA3	0.975249976	7.59E-07	0.93459312	0.001575216	1.805495603	1.08E-06
CSE1L	0.974697224	2.32E-08	1.017196971	0.006120609	1.640815025	2.63E-07
EDNRA	0.973355301	6.82E-05	1.998438831	1.70E-05	2.561418621	1.71E-07
PDPN	0.967604644	9.63E-06	2.328503289	5.32E-06	3.010846377	8.84E-16
BYSL	0.950389233	4.99E-10	1.410092011	0.000746031	1.505281091	8.91E-11
PMEPA1	0.949020156	8.74E-05	1.079369823	0.003776779	1.991307654	6.29E-06
LOXL2	0.944016056	1.90E-06	1.751168948	0.000134779	2.800711343	9.52E-14
LY6E	0.940633796	0.000149404	1.706085385	0.004176993	2.278893498	4.18E-14
IFITM3	0.905596501	1.22E-06	1.266546374	0.000101886	1.63602221	2.71E-16
KIF23	0.895431579	5.75E-07	1.099532767	0.025644757	1.769921275	6.87E-07
TMEM158	0.895029027	1.99E-06	2.60210993	1.06E-05	2.223895201	5.09E-12
COL8A1	0.891014419	0.004359736	2.511908008	0.00051727	4.256689344	4.01E-14
CPNE1	0.888235822	6.70E-06	0.927967452	0.013784593	1.697531937	1.85E-09
DUSP2	0.883684206	8.40E-06	1.343721826	0.027299051	0.898128449	0.036374617
F2RL2	0.882773813	0.00091638	0.923145946	0.186988057	2.266775773	8.50E-09
FAM3B	0.880557167	0.052666154	3.278817777	0.000128382	3.063388368	2.68E-08
IRAK2	0.875657704	4.78E-05	1.396846062	0.000184067	1.648805247	0.00019171
CCDC85B	0.866348619	1.04E-05	0.960791472	0.007847839	1.749396902	1.11E-15
RRP12	0.862531984	5.35E-07	1.694866337	0.005876371	1.073424868	1.79E-06
COL5A2	0.858156649	0.000736045	1.552995248	6.04E-05	2.234844037	1.82E-06
MCAM	-0.860975131	1.02E-05	1.405837182	2.54E-05	1.550558652	2.53E-09
CDH5	-0.873542545	1.03E-05	1.15668841	1.10E-05	0.925400235	6.48E-05
RGS4	-0.879679346	0.002522861	0.849048925	0.035451629	1.430165574	0.000162413
TIMP3	-0.8800319	0.000882808	1.085204659	1.91E-06	1.162798259	0.000111743
EXPH5	-0.887300111	1.01E-05	-0.992469099	0.003416794	-2.098835849	5.27E-11
FBN1	-0.901888605	0.00073212	1.117020762	0.000150145	1.275436814	0.004242833
ANXA6	-0.9115758	2.82E-06	1.002174347	0.0014692	1.115885993	1.26E-07
TLE2	-0.927601966	0.000291592	-0.87189447	0.004286685	-0.879243362	0.004062515
RALGPS1	-0.936430998	1.04E-08	-0.963382054	0.003216724	-1.404592359	0.001820723
CD248	-0.997179547	1.46E-05	1.033775918	0.004935604	1.238687434	1.01E-06
HSD11B1	-1.006867158	0.000335622	1.641862187	0.000709398	1.416420449	0.000157907
BAG2	-1.012999451	0.000304524	1.214911382	0.006182319	1.63204754	3.24E-06
SH3RF2	-1.044032471	3.10E-09	-0.975077287	0.00137733	-1.952432957	7.06E-05
SYT17	-1.045089718	2.46E-05	-0.912545102	0.025442823	-0.870748127	4.14E-07
C3orf80	-1.052468142	2.88E-05	0.853345713	0.005958599	1.026998381	0.000917333
KLHL5	-1.058605319	2.35E-06	1.235877819	9.81E-05	1.089692	9.98E-05
ZNF91	-1.070016266	6.98E-07	-0.852991156	0.000347475	-1.4933755	1.60E-09
LAYN	-1.094722979	3.60E-07	0.951547035	0.005103258	1.140225972	0.003198427
IGFBP5	-1.104041665	5.34E-05	2.329112532	6.80E-07	1.300360605	0.004577257
ANXA13	-1.117953329	0.000245981	-0.982882661	0.135673135	-1.831581906	2.48E-05
THBD	-1.118283225	6.82E-09	1.290203768	0.000153987	1.387080128	2.21E-05
HMCN1	-1.168416242	7.46E-05	1.033114648	0.108546177	1.056553905	0.003583938
ULK3	-1.173849314	5.51E-14	-0.902211034	0.011250992	-1.059934034	3.67E-10
MNDA	-1.185165692	1.20E-05	1.4745185	0.003195634	1.306345966	1.46E-05
PCBP1-AS1	-1.192283566	9.60E-14	-0.902608242	0.021498941	-2.250587025	7.78E-12
ZNF704	-1.206257819	1.39E-06	-0.887926487	0.00131865	-1.868345729	8.24E-07
MTMR11	-1.212943578	5.86E-09	-1.139587305	0.000298665	-1.523646957	3.28E-08
GAL3ST1	-1.215336583	2.69E-07	-1.111409049	0.018890556	-1.201699412	5.70E-09
HSBP1L1	-1.235350322	4.90E-16	-1.219082552	0.001175022	-1.196315326	0.000269796
FGFR3	-1.264048732	2.72E-07	-1.117782867	0.002435242	-1.430071411	0.000164394
AHNAK2	-1.309396613	3.52E-05	0.876210468	0.038288608	1.103200563	0.00572558
HOTAIRM1	-1.315714673	6.17E-09	-1.016986743	0.004576085	-0.851986852	0.00029638
CCL2	-1.338409674	6.39E-08	0.957869796	0.047090439	1.163331143	0.000955796
TMED6	-1.361544906	1.59E-09	-1.123478366	0.058553684	-1.955094133	1.68E-05
PPP1R9A	-1.384589045	5.83E-05	-0.880608715	0.162081389	-1.789872872	2.00E-05
3-Mar	-1.389113867	2.62E-16	-0.888843788	0.012692102	-1.350729647	9.45E-05
ABCC3	-1.401683415	7.26E-14	-1.195575301	0.003316822	-1.458961104	0.00040935
COBL	-1.412229231	2.45E-12	-0.907679976	0.014466575	-1.425098583	6.73E-05
PHYKPL	-1.42053796	1.36E-19	-0.928127859	0.001470097	-1.731122359	4.03E-12
PRAC1	-1.428794182	0.039127179	-2.20557138	0.034730028	-2.87981221	0.002054125
SPINK4	-1.474340692	0.005446578	1.78090148	0.01599696	-1.049769446	0.203528505
HOXA5	-1.502705041	8.37E-09	-1.08758917	0.028479381	-1.615972703	2.98E-07
DMBT1	-1.504413231	0.002825021	2.247356182	0.001283379	0.913083289	0.232395537
AQP11	-1.506768319	1.06E-21	-1.284882317	0.003472918	-1.069908081	5.87E-07
ACAA1	-1.512871587	5.77E-22	-0.914214152	0.000468368	-1.322258785	8.34E-13
SYT13	-1.528140828	7.07E-07	-0.94564196	0.045040801	-1.161302351	0.005953641
KCNK5	-1.546488003	5.40E-14	-0.950997217	0.000323444	-0.974142574	0.001746507
VAV3	-1.547809193	4.16E-07	-0.879413397	0.001501844	-0.93135706	0.028389863
ACSM3	-1.569630875	7.44E-11	-0.895346734	0.021418508	-2.183951702	7.93E-12
RGS5	-1.584962555	2.19E-10	1.47688862	5.13E-05	1.101496957	0.000434608
LEAP2	-1.598240201	4.13E-18	-0.960351496	0.000662365	-1.947797209	5.66E-08
TRAK2	-1.60768145	2.69E-20	-0.930345061	0.001957284	-0.958716002	0.00306739
C17orf97	-1.627932152	2.26E-13	-0.990029525	0.002042617	-1.119811943	2.40E-06
RAVER2	-1.675543189	5.33E-21	-1.018462482	0.000575091	-1.733687902	1.79E-08
HMGN2P46	-1.677827943	1.79E-15	-1.12109898	0.006301573	-1.106814441	2.52E-05
SEMA4G	-1.678957324	7.97E-20	-0.869587449	0.034307201	-2.301208394	5.51E-11
STAP2	-1.699169103	7.16E-20	-0.971050325	0.000406012	-1.404965822	2.31E-07
C3	-1.702154529	3.78E-08	0.930502099	0.065013136	0.976939415	0.0176059
RAPGEFL1	-1.736215015	2.90E-16	-1.811618808	0.012496223	-1.596760033	6.19E-12
TRPM4	-1.742022409	3.27E-20	-0.853131334	0.007623286	-1.549344848	8.10E-07
VGLL3	-1.761666126	1.29E-07	1.152362109	0.001164684	0.854016217	0.006668649
GAS1	-1.762416393	6.01E-07	3.941850689	2.47E-05	1.759160597	0.000553204
C19orf33	-1.818277649	3.37E-13	-1.381356053	0.002283592	-0.887510669	2.45E-05
SLC35D1	-1.838213891	7.95E-23	-0.868433048	0.001484873	-1.394911709	1.82E-07
LRRC75A	-1.859725565	1.85E-26	-1.150603371	0.026371	-1.295331085	1.31E-06
CIPC	-1.872061031	3.64E-28	-0.919166926	0.000313551	-1.35790525	2.81E-12
P2RX4	-1.876769576	2.22E-38	-0.9391684	0.011587466	-1.488178678	1.71E-12
MYO15B	-1.878992289	4.07E-17	-0.95111778	0.000596656	-1.913718633	5.27E-09
ZFP3	-1.880715495	9.18E-16	-0.85646124	0.011404677	-1.689357175	2.50E-05
SAMD13	-1.881419652	8.02E-15	-1.0365868	0.009996271	-1.860751225	3.10E-07
PEX11A	-1.883198918	2.21E-27	-0.972442005	0.000384048	-1.361401648	9.00E-06
CLMN	-1.899404639	1.48E-23	-1.044793184	0.007856082	-2.475533978	2.61E-10
ABCA5	-1.92553121	5.01E-16	-1.002241458	0.007199451	-2.002430875	1.14E-06
SYTL2	-1.926764506	2.83E-17	-1.135878963	0.020014879	-1.526195254	1.86E-07
AKAP7	-1.929197275	6.38E-15	-0.92603424	0.011373256	-1.866355508	2.25E-05
PRDX6	-1.932945189	9.70E-31	-1.035866095	0.000587328	-1.064565422	2.90E-07
AMT	-1.971790478	5.62E-15	-0.894603678	0.002865256	-1.795699874	5.51E-08
AIFM3	-1.985926151	8.13E-11	-1.281097875	0.000161941	-1.371919425	3.45E-06
SOWAHA	-1.994286564	2.69E-18	-0.857230563	0.014182744	-1.98388504	1.22E-05
EPHA10	-2.003918995	3.27E-22	-0.921591242	0.001086957	-1.003575271	5.76E-06
PPP1R36	-2.035002977	1.28E-17	-1.036018923	0.022593616	-1.630952753	1.18E-05
SNX24	-2.039442639	2.25E-22	-0.8638507	0.007722508	-1.176555679	0.000256965
CYP4F12	-2.04058491	4.85E-17	-1.160644675	0.006302847	-1.406907717	3.35E-07
TRG-AS1	-2.043182034	2.47E-17	-0.973697854	0.005583639	-1.006969446	1.47E-06
TFCP2L1	-2.043918032	8.60E-13	-0.854777456	0.048554642	-2.446227599	5.43E-12
DQX1	-2.054542332	8.67E-14	-0.859929629	0.042067011	-1.072810944	2.52E-07
NBEAL1	-2.056528582	2.82E-18	-1.358423137	0.000442774	-1.081867791	0.000212126
RHOU	-2.057667846	8.60E-27	-0.939283832	0.005241923	-1.705740777	2.84E-08
GALNT12	-2.061740118	5.13E-28	-0.908791789	0.028570965	-1.768272017	2.63E-05
NDRG2	-2.063307241	6.28E-31	-1.108209181	0.003514589	-1.481220873	1.46E-13
ZBTB7B	-2.066603389	4.24E-33	-1.031978278	0.001812316	-1.117624747	1.18E-12
APBA1	-2.081960335	8.54E-22	-0.990105642	0.025559116	-1.041257823	1.24E-06
LTBP4	-2.08532501	1.26E-24	-1.148038334	0.006956098	-0.955288409	7.50E-10
FRZB	-2.08573482	4.48E-14	-1.320761546	0.000326668	-1.8677282	2.27E-10
DSC2	-2.093311445	4.86E-27	-0.877500227	0.015391881	-1.61751505	1.14E-07
SLC22A23	-2.098593404	7.34E-29	-1.135630671	0.002647371	-2.945276227	1.20E-09
CAPN5	-2.09936406	1.59E-29	-0.906715882	0.010690339	-2.269155247	5.35E-08
DENND2A	-2.101630297	4.14E-28	-1.267935329	0.000159342	-2.183152579	1.04E-15
GRAMD1C	-2.109368557	1.51E-18	-0.965867001	0.016429236	-1.501592107	5.90E-05
ATP8A1	-2.119879992	2.07E-17	-0.903314747	0.069387072	-1.949283567	0.000130271
PXMP2	-2.121229345	7.49E-35	-1.105307497	3.97E-05	-1.379983815	7.08E-07
TLCD2	-2.121690946	3.63E-30	-0.921302671	0.003706688	-2.118867555	1.12E-11
TPM2	-2.132508785	3.47E-17	1.194524507	0.000117048	0.99639427	0.018441992
ID2-AS1	-2.13504096	4.12E-16	-0.945845875	0.000130388	-1.030941935	8.94E-05
CPA6	-2.14143929	3.91E-07	-2.192000477	0.010857555	-1.407403646	1.53E-06
NEURL1B	-2.146243706	4.36E-28	-1.069757479	0.001002774	-1.450677445	0.000351685
ACSF2	-2.159956584	1.13E-26	-1.380406454	0.000129799	-1.285278288	1.01E-05
ENDOD1	-2.169332027	1.81E-37	-0.915719521	0.00879964	-2.310076288	6.15E-12
CNNM4	-2.173316514	1.48E-34	-1.13546341	0.000595508	-2.26976724	5.96E-07
GLOD5	-2.17636056	4.61E-21	-0.881468855	0.005586252	-1.371401542	6.30E-12
TST	-2.180829875	6.38E-28	-1.016023088	0.001717163	-1.55056356	3.75E-07
ADAM28	-2.190137744	6.60E-17	-1.117188288	0.041413208	-1.815301921	1.30E-12
PLA2G2A	-2.19428181	2.08E-06	1.02246457	0.198422436	-2.601113154	3.65E-05
EPHX2	-2.194866721	1.75E-25	-1.206743103	0.011681081	-2.325842729	3.54E-12
FAM3D	-2.19542473	1.51E-14	-1.212390697	0.012435323	-1.6070874	3.67E-07
CCL5	-2.200629297	1.05E-15	-0.970565098	0.00034679	-1.620690789	9.71E-11
PAQR8	-2.203631848	9.97E-27	-1.063625844	0.003883426	-1.914005131	1.21E-10
ACVR1C	-2.212037872	1.21E-15	-1.212108812	0.000242316	-1.869345808	8.22E-09
XCL1	-2.218046978	5.98E-15	-1.101135837	0.046610142	-1.136609998	3.06E-05
TRIM36	-2.225104305	1.79E-22	-1.296633242	0.00397464	-2.180010772	1.89E-06
SLC41A2	-2.226680109	4.40E-25	-0.887637092	0.00561399	-1.974224473	1.79E-08
FXYD3	-2.22961609	8.64E-25	-0.89392677	0.009852356	-1.193548063	8.48E-07
PLCD3	-2.235295349	5.74E-26	-1.151641758	0.005863401	-1.512758167	5.71E-12
VILL	-2.237913682	2.43E-26	-1.446901608	0.042934342	-1.901197486	1.86E-10
PTGER4	-2.246056504	1.12E-32	-0.850547991	0.010729316	-1.524725778	2.67E-05
FFAR4	-2.256972114	5.09E-12	-1.044294914	0.184774902	-2.416191817	2.04E-08
ITPKA	-2.283502022	4.04E-21	-1.269220672	0.00657654	-2.233132824	6.96E-10
ETHE1	-2.285269822	3.49E-37	-0.942556848	0.000841483	-1.714131755	4.91E-14
OSBPL1A	-2.287905698	2.23E-22	-0.957393422	0.000517981	-1.586749693	8.26E-09
SLC22A5	-2.289298428	3.77E-47	-1.351694432	9.73E-05	-2.140564407	4.55E-12
ANK3	-2.293729187	1.94E-27	-0.9912056	0.000409027	-1.946175456	5.50E-05
TCEA3	-2.303630618	1.71E-22	-1.28285868	0.009591777	-2.123441382	3.83E-12
B3GNT8	-2.31080193	2.85E-23	-0.962334094	0.005980667	-1.061271825	6.02E-07
AKAP5	-2.31163342	6.08E-21	-0.872093697	0.057785663	-1.573881503	1.15E-06
ACAA2	-2.312989392	1.80E-34	-1.017880505	0.003664499	-0.904181328	1.43E-06
STAB1	-2.313925909	5.74E-27	-0.90323035	0.000790686	-1.0657855	0.00146263
APPL2	-2.326825573	6.14E-41	-0.8771691	0.004123727	-1.537204363	5.44E-15
PAG1	-2.327657682	1.32E-26	-0.867283936	0.001228407	-2.078085588	2.48E-05
CNGA1	-2.350629706	6.14E-21	-0.965842779	0.016813961	-1.601612525	1.89E-09
SPINK5	-2.354345842	3.30E-14	-0.912057737	0.267017313	-4.238873275	1.01E-13
FUCA1	-2.358054156	2.79E-44	-0.90566049	0.004521787	-1.981187468	3.08E-14
LRRC31	-2.365088571	1.37E-18	-1.034754	0.007712952	-1.715943163	8.09E-05
VIPR1	-2.371563972	4.11E-29	-1.206765094	0.00111061	-2.73219426	2.41E-17
TEF	-2.372602512	3.29E-36	-0.866182219	0.002652527	-1.530461137	1.44E-08
UGDH	-2.379715586	1.69E-35	-1.100468613	0.000177566	-1.709230325	5.13E-08
SLC36A1	-2.404492365	2.41E-38	-1.237193589	1.06E-05	-1.755480178	1.31E-07
SSTR1	-2.406354063	1.13E-17	-0.895411202	0.012701163	-2.469269534	1.61E-11
SMIM6	-2.410479408	1.60E-30	-0.860850604	0.008271981	-1.749182485	1.81E-11
LINC01133	-2.415952269	3.51E-26	-1.001164749	0.009148569	-2.121177789	1.99E-09
IGSF9	-2.416859654	8.09E-28	-0.903241869	0.027911662	-2.224434216	2.31E-14
TDP2	-2.419003077	9.11E-35	-0.907174629	0.000804376	-1.580633993	3.21E-10
SMIM14	-2.426637418	4.89E-32	-0.950581343	0.004529332	-1.827925668	4.54E-10
PDGFD	-2.432809061	3.48E-24	-0.980092045	0.00449289	-2.170359243	4.21E-10
SLC39A5	-2.448870224	4.15E-13	-0.910132967	0.006966471	-1.580943713	2.64E-07
AMN	-2.452431972	3.04E-24	-1.651749462	0.000174209	-1.532806839	6.50E-09
CDC14A	-2.452951111	5.26E-32	-1.331406277	0.001125042	-1.186084213	1.60E-10
C7orf31	-2.458154211	1.41E-27	-0.985214785	0.002684948	-1.896187167	3.70E-09
MIER3	-2.48375564	6.69E-32	-1.284334378	0.00016401	-1.359472802	3.13E-05
ADRB1	-2.498636706	5.85E-18	-1.110296637	0.039241658	-1.289242916	1.63E-08
CMAHP	-2.512122672	1.29E-19	-1.327935648	0.004071871	-1.405211715	1.08E-07
GLDN	-2.526761858	3.36E-21	-1.025667317	0.15006297	-4.354778415	5.17E-14
ZNF575	-2.535810473	1.68E-57	-1.28852525	0.000197937	-1.624291354	2.97E-07
ADH6	-2.549693372	3.32E-16	-1.284116161	0.009370481	-2.129712561	2.39E-07
GLIPR2	-2.554438436	1.66E-37	-0.927288227	0.001397257	-1.519673394	3.20E-09
SATB2-AS1	-2.565733145	5.26E-12	-1.951400106	0.007893211	-1.768906748	3.19E-07
AGR3	-2.567419741	5.28E-13	-1.175179414	0.05887988	-3.014016689	2.88E-08
PROM2	-2.570652953	1.27E-14	-1.019379183	0.108666109	-3.455287734	1.12E-14
CMBL	-2.570952558	5.52E-23	-1.319577756	0.02944152	-1.480817135	5.93E-08
PIGZ	-2.573097168	6.64E-26	-1.195846506	0.003152114	-3.033986532	1.33E-16
RMDN2	-2.574126276	2.40E-31	-1.15445946	0.000433567	-1.844853575	2.83E-11
ZNF415	-2.622543025	6.35E-20	-1.007666704	0.015872903	-1.344370433	5.06E-07
RHBDL2	-2.632248546	2.79E-20	-0.947433284	0.093438618	-2.340130549	1.92E-09
PTPRR	-2.637069402	5.78E-21	-1.467446119	0.00081029	-1.861428151	1.33E-06
NAAA	-2.641714106	1.32E-47	-0.859443226	0.020858138	-2.331129427	1.57E-09
PLCE1	-2.66610336	3.47E-38	-1.140903956	0.007799597	-2.995051073	6.47E-13
MATN2	-2.669435337	4.76E-23	-1.216411239	0.018783163	-2.79758325	2.71E-12
PAQR5	-2.670791304	1.08E-31	-1.031610364	0.001197127	-2.252670911	1.44E-08
RCAN2	-2.674554576	2.15E-35	-0.850671185	0.000545674	-1.62402542	3.50E-09
ADH1A	-2.67755212	1.84E-43	-0.931078673	0.00108782	-1.326926142	2.71E-09
GPA33	-2.68767276	1.85E-29	-1.124875475	0.008813309	-2.074934466	8.07E-07
TAGLN	-2.689731604	9.37E-21	0.958919383	0.001515485	0.866090279	0.017169705
APOBR	-2.692706321	2.63E-26	-0.88565547	0.01498055	-2.47365689	5.30E-17
SPON1	-2.714459641	7.38E-18	-1.292195967	0.03801432	-3.231869917	1.15E-12
PAPSS2	-2.722996204	4.15E-35	-1.02942391	0.003191345	-1.611891294	8.07E-06
KLRB1	-2.739319076	2.07E-28	-1.17638149	0.002990588	-1.789384842	4.33E-07
HDAC9	-2.749995532	1.04E-23	-0.953423428	0.026626539	-1.158493995	0.000291229
MYO1A	-2.754115275	9.29E-28	-1.116592412	0.01025356	-2.676821129	9.50E-15
MST1L	-2.758463081	4.44E-23	-2.069043034	0.006566807	-0.898013548	6.53E-05
PPP2R3A	-2.771170299	6.68E-32	-0.980845033	0.001703437	-1.75388863	1.85E-08
MGP	-2.772156692	2.76E-21	1.101514327	2.14E-05	1.641377705	0.003015961
TMEM61	-2.779590254	7.62E-20	-0.959764508	0.109448359	-1.811949776	1.02E-11
PPARGC1A	-2.785283608	2.09E-21	-0.935387713	0.001577157	-2.592137372	1.02E-10
CLIC5	-2.795740317	5.42E-35	-1.113609133	0.013992683	-2.224898134	5.22E-07
GGT6	-2.799344617	2.97E-20	-1.389986779	0.019501292	-2.925391403	8.17E-14
FMO5	-2.80312732	1.93E-31	-0.89527651	0.048340095	-2.503248193	4.02E-08
NAT2	-2.812844435	3.50E-21	-0.995770239	0.004213072	-2.040933372	1.93E-06
ADORA3	-2.81377852	2.54E-33	-0.988729112	0.000435029	-1.069541293	8.00E-08
CAPN13	-2.818635552	7.85E-16	-2.026273241	0.000861863	-2.88761235	4.01E-11
ABCB1	-2.839627585	2.60E-17	-0.972592873	0.024910779	-2.164764492	6.42E-07
RPS6KA6	-2.840715421	2.47E-12	-1.134659182	0.000348373	-1.605745926	6.72E-09
MAOA	-2.841241973	6.54E-32	-0.960448166	0.019730953	-2.601385782	1.06E-11
ACADS	-2.841728381	8.49E-45	-1.349571457	0.000195385	-1.901313502	1.03E-16
PLCD1	-2.867896578	2.04E-52	-1.17681055	0.004123919	-2.012628778	7.99E-13
KIAA1211	-2.876159157	7.04E-31	-1.155583432	0.010077214	-3.463369106	2.06E-13
EDIL3	-2.876593878	2.38E-30	-1.495461405	5.97E-05	-1.244603929	1.23E-06
CCDC68	-2.880002484	2.59E-32	-1.200187741	0.002987248	-2.583330044	1.29E-09
SULT1A1	-2.884271768	4.52E-38	-1.060183813	0.001371339	-1.985905543	1.26E-11
CEACAM1	-2.920102036	5.53E-37	-0.851752822	0.016655231	-1.899205961	2.85E-07
NLRP2	-2.920263549	1.25E-10	-1.238631569	0.106802739	-1.34387336	5.54E-05
PRKACB	-2.922518281	3.43E-27	-1.030689669	0.016362074	-2.249630397	1.01E-12
CD160	-2.928426498	1.35E-35	-1.44598266	0.000358515	-1.718131	1.26E-08
TPSAB1	-2.92879419	2.16E-22	-1.13068303	0.051164756	-1.401874601	0.000254311
FRMD3	-2.929907078	9.29E-29	-1.028617516	0.064456061	-3.502109604	8.27E-16
SGK1	-2.932009244	3.36E-38	-0.872612414	0.009003948	-1.224788847	0.000648436
KLK15	-2.943833287	3.11E-21	-0.866388959	0.088097528	-2.072162303	3.43E-09
CES2	-2.954915258	6.39E-34	-1.214121824	0.003030105	-2.558466293	1.51E-10
CKB	-2.961207535	7.76E-18	-1.333598581	0.003263914	-2.718234477	1.96E-14
GPM6B	-2.969029455	1.63E-29	-0.858158281	0.065455726	-1.798948607	0.000125628
WDR78	-2.972532482	7.17E-34	-0.867474075	0.013965532	-2.389535656	6.24E-12
ARL14	-2.976547365	9.49E-31	-1.655411459	0.006268337	-2.220031653	1.40E-07
PBLD	-2.979576463	1.14E-35	-1.415143852	0.003472124	-2.505171605	8.73E-09
COLEC12	-3.000856173	1.52E-23	-1.104239059	0.001158608	-1.00739567	0.007743749
ARHGAP44	-3.004879637	2.77E-34	-0.889771555	0.002070956	-2.678126494	3.51E-08
C1orf115	-3.021126223	5.75E-40	-1.332045306	0.003817288	-2.667218034	3.26E-15
DISP2	-3.024024303	1.19E-35	-1.89581906	0.011160796	-1.614758928	8.13E-11
IL1R2	-3.03851722	2.43E-25	-1.556045418	0.002923226	-2.958571668	4.33E-13
SOSTDC1	-3.0414094	2.73E-13	-1.43630049	0.087095733	-2.593245048	5.90E-10
DHRS11	-3.047358076	5.88E-53	-1.531991995	0.000867844	-2.935501566	1.06E-16
GDPD3	-3.053125073	2.31E-36	-0.98505923	0.011947567	-2.682335647	5.02E-10
PNLIPRP2	-3.061814946	8.21E-13	-1.091592534	0.047994347	-3.133343857	2.39E-06
PHLPP2	-3.065919039	1.96E-48	-1.381604231	0.000295311	-2.687269961	2.99E-10
TMEM171	-3.075002057	9.10E-39	-0.889841947	0.022417312	-2.075694072	1.37E-08
SLITRK6	-3.088589221	1.57E-11	-1.496963244	0.018194487	-2.458681701	2.46E-07
SLC22A18AS	-3.096539142	1.74E-45	-0.916070501	0.004193364	-1.97727962	1.75E-11
TPSB2	-3.100747242	1.06E-20	-1.202406455	0.060533263	-1.377300813	0.000163348
NR5A2	-3.101629668	3.52E-40	-1.119867074	0.004862529	-3.531134691	1.20E-12
CPA3	-3.114839087	2.44E-20	-0.966186638	0.071833516	-1.268374613	4.80E-05
SLC16A9	-3.122110484	8.59E-22	-1.972384691	0.000274219	-2.733941882	3.20E-12
GPER1	-3.124399106	2.05E-31	-1.062546381	0.118507637	-1.224554637	3.27E-07
IGF1	-3.131327258	1.64E-24	-1.119216416	0.011044913	-2.064568714	6.34E-07
TCF21	-3.144913067	9.48E-37	-1.026551377	0.016661631	-1.722132158	1.67E-11
SELENBP1	-3.145270478	2.44E-28	-1.664988031	0.000859196	-2.830193014	1.82E-14
MALL	-3.156329328	1.20E-39	-1.088028543	0.005143529	-2.81759431	6.87E-15
CA12	-3.162542566	4.60E-30	-1.121430226	0.022858215	-2.707860755	1.46E-12
ST6GALNAC6	-3.165232297	2.51E-46	-1.410154564	0.033435297	-3.424632932	1.54E-18
TTLL6	-3.171188775	9.87E-32	-1.709045327	0.01756384	-1.786119748	3.30E-09
SLC28A2	-3.176790363	1.79E-12	-2.118717694	0.069719957	-3.443373138	3.44E-08
CAPN9	-3.178338733	1.89E-17	-1.832908869	0.032877684	-2.32796876	3.32E-11
RFX6	-3.180256142	1.94E-19	-1.517582559	0.015052416	-1.057872221	3.20E-06
CES3	-3.205183594	4.80E-28	-1.208885898	0.010899051	-3.065278556	2.45E-19
HSD11B2	-3.214332606	2.34E-41	-1.708933726	0.006481508	-3.508894951	1.70E-17
SFRP2	-3.219646526	1.74E-11	1.503276846	0.011984969	1.88190226	0.014143623
GHR	-3.2212217	3.00E-26	-1.034239634	0.067148525	-2.428856544	2.91E-06
HHIP	-3.224475114	2.35E-24	-1.285321064	0.071478196	-2.552427291	1.18E-09
SLC9A2	-3.23189331	1.59E-25	-0.979449507	0.004918019	-2.382349109	3.11E-15
KLF4	-3.239343519	2.16E-50	-0.878855462	0.018481863	-2.50434832	8.71E-11
CDHR5	-3.243036533	1.35E-38	-1.262858546	0.020255525	-2.507939949	1.12E-14
ENTPD5	-3.244178545	7.32E-44	-1.524460531	0.004642749	-3.198833211	3.73E-10
SMPDL3A	-3.244652851	6.39E-52	-1.433041303	0.004662944	-2.672748442	4.38E-15
TP53INP2	-3.254799264	5.44E-49	-0.874521658	0.00668878	-2.047582085	9.68E-11
MFAP4	-3.258456511	7.98E-30	-1.693154048	0.039762298	-1.515732484	1.42E-05
FGFR2	-3.273477805	1.50E-28	-1.494386898	0.029665731	-2.45938628	4.89E-08
HAPLN1	-3.277444122	1.37E-35	-1.393850595	0.00031003	-2.598455819	1.53E-13
PLCL2	-3.30558893	1.89E-37	-1.159083886	0.044047943	-2.610576795	8.76E-15
METTL7A	-3.329921875	6.23E-42	-0.942603556	0.00822943	-2.808215386	5.95E-18
CPM	-3.337372764	5.19E-41	-1.034642016	0.027373425	-3.675598238	5.02E-18
LAMA1	-3.338740074	6.57E-38	-1.806711072	0.006466062	-4.173328466	2.23E-17
C15orf48	-3.345796256	1.64E-35	-0.904865495	0.006133395	-1.469956986	1.60E-08
HAGLR	-3.348604844	1.25E-29	-1.327124164	0.011336153	-3.102872871	2.22E-18
RUNDC3B	-3.366422372	3.60E-35	-1.149495619	0.001442493	-2.387129178	6.59E-17
SEMA6A	-3.371500891	1.38E-33	-0.986110639	0.028303643	-2.770141127	8.18E-10
AHCYL2	-3.378295794	1.54E-49	-1.108222865	0.00464216	-3.065236561	5.70E-13
HRCT1	-3.382375788	9.28E-31	-1.709746312	0.00034249	-1.952999568	1.52E-08
FOLR2	-3.385192698	1.80E-35	-1.370328039	0.001812795	-1.04110493	0.000351767
ZBTB7C	-3.397782041	1.21E-26	-1.776239225	0.025675102	-3.42090502	3.79E-15
P2RY1	-3.39968097	1.25E-38	-0.938099933	0.028766167	-0.876022022	0.001042803
PDE9A	-3.40562646	1.03E-38	-1.108440232	0.065969694	-2.971509137	7.44E-13
FCER1A	-3.419154325	2.64E-30	-1.44179609	0.001172024	-1.234236079	0.0009575
CNTN4	-3.425475099	1.74E-36	-1.387929704	0.00185544	-1.247245847	1.48E-07
EFHC2	-3.428912708	9.22E-34	-1.09434413	0.001201844	-1.646847465	2.71E-11
CXCL12	-3.47587971	5.11E-40	-2.254537858	0.000328198	-2.794236955	9.21E-10
RETNLB	-3.476063043	1.01E-15	-1.189133562	0.135895512	-3.459778575	1.69E-07
THRB	-3.488621341	1.27E-24	-1.804858893	0.000709718	-2.589019009	3.03E-10
LINC01082	-3.521870537	2.24E-35	-1.521991469	0.001413342	-1.752480139	4.32E-08
RGS13	-3.527457715	2.38E-27	-1.665965128	0.010001696	-1.628517178	2.33E-05
TRHDE	-3.538376963	3.08E-26	-1.550127486	0.007065466	-1.970793764	1.81E-07
SCUBE2	-3.544607689	8.49E-38	-1.347959358	0.005016853	-1.225410306	5.69E-06
NR3C2	-3.546916766	2.82E-45	-1.256501239	0.018688112	-3.312399558	8.34E-14
MT1F	-3.549207519	9.36E-48	-1.069030078	0.044302885	-2.961361725	5.62E-13
MB	-3.560535447	1.10E-26	-1.150573779	0.047743443	-1.736635264	1.49E-07
LGALS2	-3.573892535	1.73E-30	-1.779615992	0.0072919	-4.728200683	2.86E-16
CLDN23	-3.576241327	1.53E-62	-1.345968313	0.007587799	-3.141413693	2.04E-12
NKX2-3	-3.607081348	9.70E-43	-1.044638088	0.017036043	-2.436903227	4.56E-17
C10orf99	-3.617528392	1.13E-15	-1.188064665	0.005452676	-2.674437266	1.39E-09
MEP1A	-3.628476748	2.67E-23	-1.075226801	0.125352965	-2.231817605	3.52E-06
MT1E	-3.631712476	6.16E-29	-0.938429334	0.028328971	-3.074869169	3.79E-13
TUBAL3	-3.641312371	2.79E-34	-1.642298784	0.002264857	-3.059782718	1.76E-11
NEGR1	-3.655775879	1.92E-39	-0.933113888	0.006593742	-1.29556546	5.29E-06
NEU4	-3.65761695	9.34E-33	-0.924360639	0.012909379	-1.767470354	2.53E-09
TMEM220	-3.668208138	1.93E-49	-1.428383938	0.008965423	-2.15463397	1.01E-08
SCIN	-3.697618852	4.73E-37	-1.449238121	0.030353289	-3.672421793	3.53E-14
ISX	-3.71280956	1.28E-21	-1.529523575	0.005612812	-2.786487964	1.76E-07
CD163L1	-3.7377909	8.56E-47	-1.311405932	0.004830989	-1.403052463	1.56E-05
CCL19	-3.748821029	1.63E-23	-0.996453982	0.258115244	-1.175036785	0.018295213
TSPAN7	-3.788129933	4.93E-41	-1.385682355	0.002044986	-4.039372883	1.60E-18
CFD	-3.79556222	1.33E-39	-1.528539302	0.001132671	-2.488488962	1.56E-13
MMP28	-3.796656548	2.14E-40	-1.640227767	0.0328548	-3.476263724	3.26E-17
HHLA2	-3.818831691	1.24E-33	-1.508416907	0.004620737	-3.100156999	6.24E-17
F13A1	-3.824313569	3.00E-30	-1.472529799	0.006888382	-1.501611446	0.00169564
EPB41L3	-3.827395973	2.45E-39	-0.873935443	0.055394413	-3.090978666	7.04E-15
LRRC19	-3.847943205	1.19E-31	-1.306125199	0.002746593	-2.563037412	1.49E-10
SECTM1	-3.84972745	5.88E-43	-1.147048222	0.000711365	-2.147559669	2.71E-12
SCGB2A1	-3.86798624	4.83E-31	-1.713012988	0.077471855	-3.756565638	7.12E-14
CLEC10A	-3.86864812	4.82E-38	-1.129107113	0.019057969	-1.070568059	2.75E-06
AFF3	-3.885573679	2.75E-40	-0.913297224	0.057533103	-1.242760499	4.11E-07
TPSG1	-3.92430067	4.81E-26	-1.010726426	0.184167377	-1.938314446	5.09E-09
KRT20	-3.943395572	2.36E-28	-0.987941326	0.013361076	-1.937716076	3.23E-10
HPGD	-3.95399623	8.41E-41	-1.687177919	0.006033294	-3.143920877	9.87E-15
NXPE1	-3.964563747	1.52E-19	-1.806605262	0.003212633	-2.916425719	9.85E-12
PDK4	-3.970343345	3.32E-44	-1.037327876	0.001924018	-2.354648366	1.31E-09
UGT2B15	-3.998746904	5.60E-25	-2.545786473	0.003953695	-1.837647347	0.005408922
SPINK2	-4.008424949	4.65E-46	-1.954945199	0.00094764	-1.777956224	8.64E-11
BTNL3	-4.011728107	1.22E-34	-1.000598473	0.008632474	-3.02061787	3.31E-14
HPGDS	-4.021746924	1.33E-50	-1.28453932	0.007728203	-2.04479119	8.59E-14
LDHD	-4.021820223	2.00E-43	-1.738195425	0.006232285	-2.508561312	5.36E-18
CDKN2B	-4.024948785	1.47E-55	-1.900085334	0.006519394	-3.793269657	5.45E-13
HRASLS2	-4.029401523	2.42E-40	-1.238707637	0.000673459	-2.024295241	8.57E-13
SEMA6D	-4.043969259	4.91E-45	-1.355862103	0.004289404	-3.485878087	7.33E-13
B3GALT5	-4.050156835	1.43E-29	-1.21041548	0.177016342	-4.409867655	3.23E-15
PCK1	-4.05020885	4.36E-30	-1.736892814	0.017948147	-3.892177926	3.35E-12
ABI3BP	-4.06524337	3.07E-40	-1.160814021	0.026155919	-2.317283327	3.48E-08
BMP5	-4.071651798	2.90E-26	-1.099305935	0.002599915	-1.573002156	7.04E-07
HMGCS2	-4.083371982	1.88E-18	-1.947559716	0.007324408	-3.24250112	7.06E-08
FAM189A1	-4.089022697	4.20E-21	-1.535255555	0.009014025	-1.079741585	1.66E-12
PTGDR	-4.104155587	2.53E-28	-2.423200496	0.000434241	-3.491704973	7.72E-19
SLC13A2	-4.107489038	6.69E-18	-1.491337398	0.043500356	-3.709019977	2.73E-15
CHST5	-4.160185394	3.90E-25	-1.333287993	0.029602324	-3.645398162	5.65E-13
PLAC8	-4.186571974	2.99E-37	-0.928419571	0.065611567	-3.254941503	3.94E-13
SLC51A	-4.205421538	1.88E-62	-2.366267739	0.028770809	-1.498689649	0.001139606
LIFR	-4.295476423	6.30E-45	-1.470238246	0.040098117	-2.401329087	4.13E-10
EYA2	-4.305248008	1.92E-36	-1.735858608	0.025571493	-1.142310993	2.21E-05
MOGAT2	-4.306267877	2.99E-28	-1.52876071	0.009881418	-3.939005271	8.02E-19
CNTN3	-4.31742454	7.03E-31	-1.7572407	0.012507768	-3.131009497	9.15E-15
GDPD2	-4.369927663	1.46E-46	-2.185359029	0.000803054	-1.037672145	0.00018133
ABCC13	-4.417123978	6.08E-43	-1.311375523	0.008237474	-2.466928873	4.22E-11
PADI2	-4.475409696	3.85E-43	-1.699898473	0.005379606	-3.557486299	4.07E-14
SLC17A4	-4.496383882	1.61E-38	-1.737670901	0.00073728	-3.275579839	6.56E-16
FABP4	-4.498473488	1.35E-28	-1.373214263	0.008728532	-1.18988696	0.026034555
ADAMDEC1	-4.504258514	2.85E-48	-1.864231999	0.002665978	-2.918159127	2.72E-17
C2orf88	-4.521225859	1.03E-66	-1.871158413	0.00289047	-4.052173748	7.16E-17
TEX11	-4.565017192	6.57E-68	-1.590326567	0.000398392	-1.627298693	1.33E-07
BTNL8	-4.589303777	5.40E-38	-1.048537268	0.283773961	-3.522990967	7.06E-10
TNFRSF17	-4.59490085	8.80E-36	-1.038623439	0.073480636	-3.570499423	5.80E-11
NAP1L2	-4.609533579	3.86E-51	-1.518488746	0.0015997	-1.326838018	2.91E-08
HSD17B2	-4.609967057	3.68E-45	-1.464979621	0.008781092	-4.369486572	1.44E-15
FCGBP	-4.646674718	1.09E-23	-1.648823576	0.059305743	-5.053204336	2.57E-11
TPH1	-4.673156393	3.83E-53	-3.200237334	0.006541173	-4.049216694	2.12E-21
FABP1	-4.673320977	1.72E-23	-0.928766095	0.024928209	-1.733125182	4.01E-07
SULT1A2	-4.690145842	4.82E-69	-1.210688113	0.000169303	-2.153866506	1.30E-13
MYOT	-4.706574996	2.77E-50	-1.96317054	0.01958786	-1.43140637	8.04E-12
DPP10	-4.72066742	1.49E-25	-1.677799354	0.040945295	-1.814157441	6.59E-08
ASPA	-4.748290996	1.69E-61	-1.655437232	0.01067395	-1.593779007	2.71E-13
HEPACAM2	-4.750850026	6.97E-25	-1.623741731	0.028212882	-5.038114708	1.60E-12
ADTRP	-4.753148909	4.20E-39	-1.532911508	0.012373844	-4.184457694	1.62E-13
NEUROD1	-4.759083735	5.91E-39	-2.509889536	0.005050067	-1.171760602	7.25E-09
SCN9A	-4.76164745	1.02E-45	-1.226272943	0.058353747	-1.131212799	7.74E-08
AKR1B10	-4.762261926	2.17E-31	-2.097308488	0.001330773	-3.81894985	1.55E-12
EDN3	-4.764378582	5.25E-41	-2.080918247	0.026561602	-4.160371648	1.18E-19
USP2	-4.764491465	1.91E-68	-1.311186595	0.00338334	-1.991223421	1.92E-10
VSIG2	-4.792797761	2.81E-26	-2.025293519	0.030054945	-4.093106541	1.53E-17
SLC25A34	-4.79608974	2.68E-81	-1.555824039	0.000853483	-3.0704682	1.02E-17
GCNT2	-4.824251729	2.69E-65	-2.358094972	0.00417946	-3.892477075	3.23E-20
SI	-4.839663595	3.24E-23	-1.209469765	0.221775028	-5.169768778	1.47E-14
DNASE1L3	-4.896067166	2.29E-39	-1.441430885	0.000536852	-2.60443824	1.47E-09
CHGB	-4.902696482	7.78E-34	-0.898207809	0.115592635	-2.773408637	4.15E-13
C16orf89	-4.910282542	4.25E-50	-1.551341025	0.001833052	-0.882165132	0.000547434
ANO5	-4.938908424	1.92E-39	-1.309121266	0.088607617	-2.738742888	6.23E-11
AMPD1	-4.975811047	4.81E-55	-1.728094492	5.16E-05	-2.471489644	8.14E-15
TMEM100	-4.99232883	2.32E-55	-1.127045845	0.018020264	-2.574877178	1.77E-09
PKIB	-5.022731309	6.31E-65	-1.847070539	0.004599396	-4.303649109	8.94E-17
STMN2	-5.033960381	1.85E-45	-2.302749204	0.001159929	-3.363098503	1.14E-18
NXPE4	-5.087941489	4.27E-24	-2.901235498	0.010501303	-3.629606739	1.05E-07
CTSG	-5.096184273	2.90E-42	-1.30676208	0.002123326	-1.115914138	1.50E-06
DPP10-AS1	-5.13836477	1.44E-34	-1.57519388	0.002536039	-2.780693553	3.64E-13
DHRS9	-5.150974518	3.25E-38	-1.293135231	0.039981802	-3.643560974	1.19E-11
C7	-5.238209489	7.19E-39	-0.964914216	0.082231091	-2.30459035	4.65E-07
SLC51B	-5.282803886	1.51E-51	-1.983379628	0.000512895	-3.595598748	2.18E-12
BCHE	-5.283596763	8.95E-48	-0.919871193	0.024736291	-1.596806239	7.28E-05
TRPM6	-5.353080416	1.93E-45	-2.495752923	0.001073006	-5.659956788	4.14E-22
ANGPTL1	-5.358095186	1.58E-39	-2.819906879	0.006393945	-1.559740838	3.77E-07
ANPEP	-5.370380028	1.17E-47	-1.890052212	0.016388191	-3.505264904	4.22E-11
SLC26A2	-5.382413916	4.17E-51	-1.766349081	0.001552736	-3.629847931	2.07E-15
UGT2B17	-5.469189759	6.45E-18	-2.938442591	0.003397236	-3.542036775	0.000298663
CDH19	-5.480202727	5.33E-45	-1.460122985	0.014475878	-1.51257372	3.65E-06
ABCG2	-5.49464726	2.28E-74	-2.634488859	9.87E-05	-4.644909852	5.55E-22
ITLN1	-5.5033347	5.25E-20	-2.328867123	0.046950847	-4.774840593	1.49E-10
GREM2	-5.518546943	4.09E-45	-1.421295589	0.026474108	-2.674619595	1.73E-09
ALPI	-5.521215607	9.24E-54	-1.868325018	0.009581065	-1.418024984	1.74E-11
LYPD8	-5.534317994	1.50E-34	-1.903161739	0.044874738	-4.659130374	3.77E-15
NPY6R	-5.60546519	5.52E-43	-1.675564384	0.033100946	-1.299188362	1.80E-08
UGT2A3	-5.659603366	9.57E-32	-1.930782898	0.013289949	-3.181260807	6.53E-10
C11orf86	-5.695784383	5.39E-41	-1.486351716	0.004331821	-1.878256182	1.41E-09
TMEM72	-5.707558131	1.93E-56	-2.650475575	0.000585756	-1.055794847	1.76E-09
INSL5	-5.738428132	6.02E-51	-1.013686801	0.354193853	-6.338761072	5.10E-15
MT1M	-5.762720416	2.23E-56	-2.358500113	0.010055246	-5.143160137	8.17E-16
CHP2	-5.924541872	1.70E-33	-2.614600551	0.007021174	-4.536502694	6.03E-16
GBA3	-5.973305597	5.34E-52	-1.902619561	0.012574699	-3.220269231	7.40E-10
BEST2	-5.984464904	1.38E-38	-1.563268209	0.06251977	-4.330533582	2.11E-17
CA2	-6.022374616	9.27E-69	-1.931969572	0.021278198	-5.070825904	4.70E-14
SCNN1B	-6.034979621	1.19E-45	-0.936491154	0.225539189	-4.760248811	3.39E-25
OGN	-6.052504518	8.70E-39	-2.097855289	0.006056404	-2.085289005	2.25E-05
ADH1C	-6.054276888	1.17E-40	-2.44485285	0.012321063	-4.750061193	5.80E-13
CEACAM7	-6.061416929	2.35E-38	-1.440470682	0.037028825	-3.957652055	3.09E-12
MAMDC2	-6.126262694	5.90E-59	-1.989950201	0.00424832	-3.230415802	1.23E-18
SPIB	-6.152089965	8.31E-67	-2.358969003	0.003107445	-1.975018204	2.74E-18
PRIMA1	-6.188013446	4.35E-57	-1.044811291	0.035899514	-1.834208589	1.67E-10
ABCA8	-6.197169014	4.97E-60	-2.787110607	0.000274513	-4.614869326	2.06E-22
SCN7A	-6.27724852	4.20E-48	-1.318107584	0.025842807	-1.915904869	9.65E-09
CWH43	-6.307670962	2.48E-39	-3.297349588	0.000596159	-4.532274435	4.13E-19
SLC4A4	-6.400259336	9.90E-52	-2.193303594	0.010454537	-6.579280216	5.49E-19
SCARA5	-6.404804511	4.33E-60	-1.373706879	0.009012066	-3.979713426	9.46E-23
VSTM2A	-6.410265479	8.63E-85	-2.088100025	0.000982635	-1.847760617	8.71E-15
BRINP3	-6.441986694	8.56E-52	-2.301287164	0.008027502	-2.272201601	2.31E-09
SCGN	-6.467281852	1.26E-70	-0.95299478	0.075871758	-2.333469618	3.03E-18
SST	-6.615810684	3.53E-69	-2.206136161	0.004948394	-5.604950179	1.19E-25
CDKN2B-AS1	-6.655820178	2.86E-71	-2.260045282	0.008122059	-1.716250291	1.61E-09
CLCA1	-6.679148598	2.99E-23	-1.727630745	0.059687945	-4.486075302	8.15E-08
PLP1	-6.759526074	1.13E-67	-2.030314222	0.009666102	-3.057231481	5.73E-15
BEST4	-6.938293032	2.42E-103	-2.904846395	0.000625798	-3.898620148	9.64E-22
ADH1B	-7.010037462	6.48E-47	-1.711367127	0.022109069	-4.259631693	1.43E-12
SLC30A10	-7.0767375	7.76E-76	-2.346169057	0.000337866	-3.586692526	1.93E-19
SLC26A3	-7.200901581	2.02E-37	-1.25269767	0.008400878	-4.067494962	2.38E-10
CA7	-7.510909046	4.87E-105	-2.342332691	0.000571058	-4.543324334	4.93E-29
GCG	-7.635998534	7.81E-59	-2.725575294	0.031556827	-7.142430983	2.79E-22
CHGA	-7.702272361	1.97E-48	-2.547333963	0.020865324	-4.434150716	1.06E-24
CD177	-7.854711805	1.44E-61	-2.901199197	0.004647827	-5.838824304	9.17E-17
CA4	-8.009672926	9.91E-47	-1.52332747	0.039290352	-6.628907625	7.82E-18
CLDN8	-8.079055724	8.52E-63	-3.23385147	0.016136038	-6.788854041	1.00E-17
MS4A12	-8.180693942	7.19E-47	-2.252388118	0.050718788	-6.672283236	7.18E-15
PYY	-8.270064567	5.20E-75	-3.275930418	0.005919936	-4.786330136	1.28E-18
ZG16	-8.372895987	4.23E-41	-2.773168578	0.038052487	-5.97295719	1.43E-11
CLCA4	-8.694631736	5.62E-49	-2.242180392	0.056958468	-6.335841379	1.30E-15
GUCA2B	-8.770570302	3.73E-79	-3.48595615	0.005042011	-4.236715464	1.23E-21
AQP8	-9.333199115	2.03E-57	-3.805422258	0.000417202	-6.620117808	1.13E-19
CA1	-9.9045351	9.22E-62	-3.01007664	0.002706231	-7.606785381	9.05E-19
