# Supplementary material for: ETV4 interacts with LOXL2 to induce epigenetic activation of NID1 during colorectal cancer progression
Source: Int J Biol Sci. 2025 Oct 20;21(15):6674–96. doi: 10.7150/ijbs.116383 (PMC12631116; doi:10.7150/ijbs.116383)
Supplement: Supplementary file 4 — Supplementary file 2. [file ijbsv21p6674s4.csv]

The differential expression genes (DEGs) obtained by RNA-Seq
entrez_id	ensembl_id	gene_name	FPKM.LV203-ETV4	FPKM.LV203-Empty	log2_LV203-ETV4_LV203-NC
31629	ENSG00000210077	MT-TV	2700.293945	1.00E-06	31.33046932
27252	ENSG00000218426	RP11-475C16.1	328.175049	1.00E-06	28.28989031
28702	ENSG00000283041	RP11-371A22.1	304.369141	1.00E-06	28.18124686
17229	ENSG00000213453	FTH1P3	204.541611	1.00E-06	27.60781913
1258	ENSG00000226415	TPI1P1	147.621536	1.00E-06	27.13732797
13003	ENSG00000263266	RPS7P1	133.72966	1.00E-06	26.99474424
8160	ENSG00000214455	RCN1P2	110.544067	1.00E-06	26.72004636
13600	ENSG00000213326	RPS7P11	107.756943	1.00E-06	26.68320559
3213	ENSG00000282883	AKR1C3	89.903122	1.00E-06	26.42186788
25369	ENSG00000178172	SPINK6	83.50642544	1.00E-06	26.31538387
24722	ENSG00000244363	RPL7P23	78.433197	1.00E-06	26.22496107
20901	ENSG00000189060	H1F0	73.003189	1.00E-06	26.12145615
28863	ENSG00000239719	RP4-800G7.1	70.806351	1.00E-06	26.07737543
14114	ENSG00000228007	AC011933.2	69.938705	1.00E-06	26.05958775
748	ENSG00000229994	RPL5P4	69.139748	1.00E-06	26.04301201
26416	ENSG00000180211	RP1-278E11.3	65.514671	1.00E-06	25.96531468
562	ENSG00000175793	SFN	65.314728	1.00E-06	25.96090501
12575	ENSG00000262526	CTD-2545G14.7	63.540131	1.00E-06	25.92116473
26728	ENSG00000218582	GAPDHP63	62.2071	1.00E-06	25.89057592
941	ENSG00000226499	RP5-882O7.1	58.596184	1.00E-06	25.80430338
28270	ENSG00000237729	AC002075.4	58.353752	1.00E-06	25.79832208
32441	ENSG00000229939	RP11-111F16.2	56.870289	1.00E-06	25.7611718
13894	ENSG00000227694	RPL23AP74	55.187996	1.00E-06	25.71785116
18298	ENSG00000228236	TXNP5	53.520119	1.00E-06	25.67357799
24737	ENSG00000213757	CTC-451P13.1	48.973724	1.00E-06	25.54550457
24478	ENSG00000112992	NNT	45.79508967	1.00E-06	25.44868958
20809	ENSG00000232346	SC22CB-1E7.1	44.621132	1.00E-06	25.41122378
9080	ENSG00000258477	PPIAP6	44.295258	1.00E-06	25.40064892
32601	ENSG00000134590	FAM127A	42.64036631	1.00E-06	25.3457165
14515	ENSG00000255112	CHMP1B	40.839127	1.00E-06	25.28344869
32016	ENSG00000068985	PAGE1	39.655979	1.00E-06	25.24103506
23917	ENSG00000251333	RTN3P1	37.040577	1.00E-06	25.14260324
32741	ENSG00000198681	MAGEA1	32.276596	1.00E-06	24.9439851
1787	ENSG00000265972	TXNIP	31.88557134	1.00E-06	24.9264004
30944	ENSG00000131668	BARX1	30.85539578	1.00E-06	24.87901946
3145	ENSG00000143653	SCCPDH	29.961178	1.00E-06	24.83659101
29094	ENSG00000227203	SUB1P1	29.500526	1.00E-06	24.81423734
19025	ENSG00000244122	UGT1A7	28.63097021	1.00E-06	24.77107322
4197	ENSG00000148798	INA	27.41310061	1.00E-06	24.70836218
26771	ENSG00000135346	CGA	27.04379613	1.00E-06	24.68879434
11132	ENSG00000220793	RPL21P119	26.73645	1.00E-06	24.67230458
20181	ENSG00000159228	CBR1	25.46463109	1.00E-06	24.60199148
5346	ENSG00000174080	CTSF	25.34460177	1.00E-06	24.59517516
32657	ENSG00000182195	LDOC1	25.15654687	1.00E-06	24.58443057
24409	ENSG00000244073	RPS4XP6	25.146431	1.00E-06	24.58385032
20866	ENSG00000237668	RPS15AP38	24.477358	1.00E-06	24.54494451
30835	ENSG00000165118	C9orf64	24.29865291	1.00E-06	24.534373
19636	ENSG00000124249	KCNK15	23.962496	1.00E-06	24.51427486
15233	ENSG00000233270	SNRPEP4	23.783176	1.00E-06	24.50343805
6024	ENSG00000254667	AP000783.1	23.09568	1.00E-06	24.46111969
7156	ENSG00000234040	RP11-254B13.4	22.389202	1.00E-06	24.41629977
3059	ENSG00000116962	NID1	21.649965	1.00E-06	24.36786136
1939	ENSG00000143416	SELENBP1	21.39691425	1.00E-06	24.35089942
18082	ENSG00000144158	RP11-395L14.17	21.383083	1.00E-06	24.34996654
2758	ENSG00000123689	G0S2	19.410646	1.00E-06	24.2103448
16250	ENSG00000268034	AC005795.1	19.028208	1.00E-06	24.18163637
31998	ENSG00000230216	HSPB1P2	18.938934	1.00E-06	24.17485179
5793	ENSG00000137752	CASP1	18.86716669	1.00E-06	24.16937445
23292	ENSG00000154277	UCHL1	18.35430347	1.00E-06	24.12961503
29980	ENSG00000247844	CCAT1	18.047125	1.00E-06	24.10526569
23453	ENSG00000132467	UTP3	17.962555	1.00E-06	24.09848924
2888	ENSG00000236773	RP11-365O16.1	17.749952	1.00E-06	24.08131179
7800	ENSG00000111432	FZD10	17.61556852	1.00E-06	24.0703477
27178	ENSG00000118508	RAB32	17.151499	1.00E-06	24.03183133
2182	ENSG00000163565	IFI16	17.11667704	1.00E-06	24.02889931
30411	ENSG00000122711	SPINK4	17.04038046	1.00E-06	24.02245421
25979	ENSG00000220875	HIST1H3PS1	16.370567	1.00E-06	23.96460096
32014	ENSG00000189064	GAGE2A	16.270958	1.00E-06	23.95579586
7921	ENSG00000213621	RPSAP54	15.792872	1.00E-06	23.91277022
32811	ENSG00000126890	CTAG2	15.40746792	1.00E-06	23.87712645
5794	ENSG00000204397	CARD16	15.36625672	1.00E-06	23.87326243
16558	ENSG00000235555	SUMO1P4	14.824625	1.00E-06	23.82149228
28274	ENSG00000127920	GNG11	14.756369	1.00E-06	23.81483444
4723	ENSG00000254598	CSNK2A3	14.661683	1.00E-06	23.80554738
9305	ENSG00000242571	RPL21P11	14.108279	1.00E-06	23.75003868
1439	ENSG00000227034	RP11-234N17.1	14.093043	1.00E-06	23.74847982
9619	ENSG00000128739	SNRPN	13.85443997	1.00E-06	23.72384506
22136	ENSG00000241889	RP11-435F17.3	13.215942	1.00E-06	23.65577592
30551	ENSG00000232454	RP11-3J10.7	12.605845	1.00E-06	23.58758949
32224	ENSG00000213695	RPS7P14	12.555967	1.00E-06	23.58186981
1503	ENSG00000162639	HENMT1	12.52855865	1.00E-06	23.57871711
4873	ENSG00000280798	LINC00294	12.347901	1.00E-06	23.55776249
15299	ENSG00000198816	ZNF358	12.34047875	1.00E-06	23.55689503
6868	ENSG00000257790	EIF4A1P4	12.321507	1.00E-06	23.55467538
3099	ENSG00000203668	CHML	12.154452	1.00E-06	23.53498151
8780	ENSG00000139874	SSTR1	12.128147	1.00E-06	23.53185581
19083	ENSG00000233608	TWIST2	11.91385514	1.00E-06	23.50613699
7209	ENSG00000253719	ATXN7L3B	11.342671	1.00E-06	23.43525707
2359	ENSG00000235378	MRPS10P1	10.914455	1.00E-06	23.37973676
22147	ENSG00000259976	RP11-553L6.5	10.750482	1.00E-06	23.35789801
5973	ENSG00000188486	H2AFX	10.31392673	1.00E-06	23.29809037
30339	ENSG00000198642	KLHL9	10.225144	1.00E-06	23.28561782
6431	ENSG00000121316	PLBD1	10.02193323	1.00E-06	23.2566575
6340	ENSG00000213443	RP11-75L1.2	9.846836	1.00E-06	23.2312288
14460	ENSG00000082397	EPB41L3	9.816752763	1.00E-06	23.22681445
25917	ENSG00000124766	SOX4	9.793693	1.00E-06	23.22342154
27317	ENSG00000146477	SLC22A3	9.55957	1.00E-06	23.18851429
1808	ENSG00000226015	CCT8P1	9.323977	1.00E-06	23.15251402
22889	ENSG00000215837	SDHAP2	9.307577	1.00E-06	23.14997422
31827	ENSG00000147027	TMEM47	9.234005	1.00E-06	23.13852508
30367	ENSG00000198680	TUSC1	9.215023	1.00E-06	23.13555634
32720	ENSG00000011677	GABRA3	8.698007445	1.00E-06	23.05225351
24172	ENSG00000248370	RP11-366H4.1	8.653857	1.00E-06	23.04491185
6206	ENSG00000213942	RP1-102E24.1	8.561283	1.00E-06	23.02939559
20077	ENSG00000154734	ADAMTS1	8.327046358	1.00E-06	22.98937342
7268	ENSG00000072041	SLC6A15	8.319750029	1.00E-06	22.98810875
23857	ENSG00000254535	PABPC4L	8.210704	1.00E-06	22.9690745
12827	ENSG00000176994	SMCR8	8.185845	1.00E-06	22.96469992
5137	ENSG00000255213	NPM1P35	8.137609	1.00E-06	22.95617353
3644	ENSG00000122870	BICC1	8.070864233	1.00E-06	22.94429174
8741	ENSG00000258790	RP11-561B11.2	8.053088	1.00E-06	22.94111067
14433	ENSG00000277447	RP11-193E15.4	7.997495	1.00E-06	22.93111675
29317	ENSG00000253204	RP5-1009N12.1	7.783319	1.00E-06	22.89195406
32033	ENSG00000241476	SSX2	7.241827401	1.00E-06	22.78792236
3588	ENSG00000273760	CH17-360D5.3	7.231339	1.00E-06	22.78583138
30330	ENSG00000276667	RP11-471J7.1	7.161612	1.00E-06	22.77185293
7138	ENSG00000225422	RBMS1P1	7.030931	1.00E-06	22.74528431
3326	ENSG00000234961	RP11-124N14.3	7.030159	1.00E-06	22.74512589
26254	ENSG00000273333	XXbac-BPG300A18.13	6.927486	1.00E-06	22.72390046
25416	ENSG00000145908	ZNF300	6.910756405	1.00E-06	22.7204122
18370	ENSG00000226121	AC009487.6	6.90521	1.00E-06	22.71925386
28634	ENSG00000243302	RP11-274B21.2	6.903682	1.00E-06	22.71893458
32285	ENSG00000179083	FAM133A	6.836731224	1.00E-06	22.70487528
15281	ENSG00000268785	RPL7P50	6.644014	1.00E-06	22.66362368
18477	ENSG00000115935	WIPF1	6.601892451	1.00E-06	22.65444821
3088	ENSG00000180875	GREM2	6.583672	1.00E-06	22.65046103
4669	ENSG00000166402	TUB	6.574719505	1.00E-06	22.64849792
32036	ENSG00000268447	SSX2B	6.399170169	1.00E-06	22.6094534
31726	ENSG00000130234	ACE2	6.357782084	1.00E-06	22.60009214
24002	ENSG00000109738	GLRB	6.314039718	1.00E-06	22.59013191
1668	ENSG00000228217	PNRC2P1	6.287631	1.00E-06	22.58408512
9498	ENSG00000156414	TDRD9	6.25687967	1.00E-06	22.57701193
8065	ENSG00000133104	SPG20	6.215027557	1.00E-06	22.56732936
27339	ENSG00000223414	LINC00473	6.118787879	1.00E-06	22.54481446
14308	ENSG00000262049	RP13-1032I1.7	6.007158	1.00E-06	22.51825118
24486	ENSG00000272335	RP11-53O19.3	5.998308	1.00E-06	22.51612417
21447	ENSG00000227337	RPL23AP43	5.974504	1.00E-06	22.51038752
27113	ENSG00000213108	BTF3L4P3	5.727451	1.00E-06	22.44946178
25772	ENSG00000216657	GLRX3P2	5.645051	1.00E-06	22.42855518
22476	ENSG00000244171	PBX2P1	5.635785	1.00E-06	22.42618514
31974	ENSG00000233585	AC115617.2	5.614793	1.00E-06	22.42080141
26483	ENSG00000179157	RPS2P28	5.613374	1.00E-06	22.42043675
16404	ENSG00000267757	EML2-AS1	5.46814441	1.00E-06	22.38261991
31235	ENSG00000213216	RP11-355O1.7	5.461186	1.00E-06	22.38078286
16068	ENSG00000254004	ZNF260	5.422870698	1.00E-06	22.37062534
7723	ENSG00000280120	RP11-546D6.3	5.350283	1.00E-06	22.35118377
26307	ENSG00000236104	ZBTB22	5.339701471	1.00E-06	22.34832766
616	ENSG00000270605	RP5-1092A3.4	5.316196	1.00E-06	22.34196286
31190	ENSG00000136869	TLR4	5.311443124	1.00E-06	22.34067247
9834	ENSG00000169105	CHST14	5.256443	1.00E-06	22.32565544
21025	ENSG00000177096	FAM109B	5.22590091	1.00E-06	22.31724834
9428	ENSG00000258581	RP11-638I2.10	5.199286	1.00E-06	22.30988209
29172	ENSG00000175445	LPL	5.122400838	1.00E-06	22.28838872
29344	ENSG00000233170	RP11-863K10.4	5.121278	1.00E-06	22.28807244
18947	ENSG00000153823	PID1	5.089169617	1.00E-06	22.27899885
29775	ENSG00000253180	RP11-410L14.1	5.022109	1.00E-06	22.25986191
32467	ENSG00000204019	CT83	5.00737	1.00E-06	22.25562163
9154	ENSG00000177465	ACOT4	4.925372	1.00E-06	22.23180126
27087	ENSG00000213118	CHCHD2P4	4.917849	1.00E-06	22.22959601
26671	ENSG00000279312	RP3-331H24.7	4.8898	1.00E-06	22.22134403
13522	ENSG00000180340	FZD2	4.825009	1.00E-06	22.2021002
3211	ENSG00000224251	RP11-499O7.7	4.777974207	1.00E-06	22.18796764
31718	ENSG00000231066	NPM1P9	4.769611	1.00E-06	22.18544018
22429	ENSG00000183770	FOXL2	4.756492	1.00E-06	22.18146652
3079	ENSG00000215808	LINC01139	4.742512	1.00E-06	22.17721999
28738	ENSG00000213237	AC008155.1	4.733723	1.00E-06	22.17454386
18910	ENSG00000235225	AC016712.2	4.721815	1.00E-06	22.17091009
30947	ENSG00000227666	CYCSP24	4.703127	1.00E-06	22.16518886
18697	ENSG00000155760	FZD7	4.668818	1.00E-06	22.15462592
16283	ENSG00000269374	CTB-50E14.5	4.632984	1.00E-06	22.14351027
3384	ENSG00000077420	APBB1IP	4.624530484	1.00E-06	22.14087547
25999	ENSG00000276180	HIST1H4I	4.60507	1.00E-06	22.13479166
5736	ENSG00000263465	SRSF8	4.590878	1.00E-06	22.13033866
9150	ENSG00000184227	ACOT1	4.583972	1.00E-06	22.1281668
25489	ENSG00000223908	AC068657.2	4.571101	1.00E-06	22.12411027
30316	ENSG00000107295	SH3GL2	4.558216359	1.00E-06	22.12003797
18237	ENSG00000150551	LYPD1	4.550020843	1.00E-06	22.11744172
81	ENSG00000224870	RP4-758J18.2	4.543541715	1.00E-06	22.11538589
32003	ENSG00000215274	GAGE10	4.45316	1.00E-06	22.08639802
12910	ENSG00000214832	UPF3AP2	4.333475951	1.00E-06	22.04709327
22191	ENSG00000213371	NAP1L1P3	4.296659	1.00E-06	22.03478385
16389	ENSG00000189114	BLOC1S3	4.264503016	1.00E-06	22.02394619
28445	ENSG00000270249	RP11-514P8.7	4.231961	1.00E-06	22.0128949
29716	ENSG00000254387	MYL12AP1	4.224939	1.00E-06	22.01049908
18240	ENSG00000226953	AC010890.1	4.21243671	1.00E-06	22.00622358
19758	ENSG00000182463	TSHZ2	4.107323166	1.00E-06	21.96976703
24669	ENSG00000249149	RP11-79P5.3	4.048234949	1.00E-06	21.94886159
27302	ENSG00000216480	RP3-393E18.1	4.025917	1.00E-06	21.940886
1713	ENSG00000275129	CH17-219N22.1	4.007383	1.00E-06	21.93422897
7875	ENSG00000228797	FAM207BP	3.94804	1.00E-06	21.91270518
22409	ENSG00000249407	IL20RB-AS1	3.878	1.00E-06	21.88688137
20280	ENSG00000223975	AP001048.4	3.87565	1.00E-06	21.88600686
23907	ENSG00000249741	RP11-673E1.3	3.869249	1.00E-06	21.88362214
18216	ENSG00000232742	RHOQP2	3.848775	1.00E-06	21.8759679
15917	ENSG00000266910	CTC-448F2.6	3.741786	1.00E-06	21.83529562
24530	ENSG00000243592	RPL17P22	3.717513	1.00E-06	21.82590636
30445	ENSG00000229207	SERPINH1P1	3.674848	1.00E-06	21.80925315
9178	ENSG00000258769	RAP1AP	3.633601	1.00E-06	21.79296858
29378	ENSG00000243095	RPL3P10	3.604424	1.00E-06	21.7813373
19983	ENSG00000280081	MGC39584	3.558697911	1.00E-06	21.76291804
21078	ENSG00000138944	KIAA1644	3.54481	1.00E-06	21.75727687
21597	ENSG00000249992	TMEM158	3.479668	1.00E-06	21.73051823
16409	ENSG00000279407	AC007191.4	3.430955	1.00E-06	21.71017877
13300	ENSG00000141750	STAC2	3.398755	1.00E-06	21.69657494
22985	ENSG00000251639	RP11-20I20.1	3.312771	1.00E-06	21.65960705
5566	ENSG00000279117	CTD-2562J17.6	3.305813	1.00E-06	21.65657369
32296	ENSG00000281566	RP11-485F13.1	3.305138931	1.00E-06	21.65627949
5594	ENSG00000261578	RP11-21L23.2	3.227846	1.00E-06	21.62214032
31770	ENSG00000230797	YY2	3.183553	1.00E-06	21.60220635
6983	ENSG00000144785	RP11-977G19.10	3.164420739	1.00E-06	21.59351
32788	ENSG00000280195	XX-FW83563B9.5	3.146967	1.00E-06	21.58553062
31968	ENSG00000279528	RP11-1148L6.8	3.106424	1.00E-06	21.56682333
9008	ENSG00000140015	KCNH5	3.102464799	1.00E-06	21.56498341
11678	ENSG00000259856	RAB43P1	3.053908	1.00E-06	21.54222517
26611	ENSG00000219790	OSTCP6	2.999522	1.00E-06	21.51630118
17977	ENSG00000227270	AC009963.4	2.991642	1.00E-06	21.51250611
8145	ENSG00000230793	SMARCE1P5	2.986557	1.00E-06	21.51005183
20907	ENSG00000278948	RP5-1039K5.12	2.986201	1.00E-06	21.50987985
12753	ENSG00000275413	CTC-529I10.1	2.965509	1.00E-06	21.49984832
27873	ENSG00000227344	HAUS6P1	2.938581	1.00E-06	21.48668824
30287	ENSG00000107186	MPDZ	2.931539618	1.00E-06	21.48322712
28000	ENSG00000249319	AC068533.7	2.917795	1.00E-06	21.47644709
19407	ENSG00000282949	PCMTD1P7	2.909695	1.00E-06	21.4724365
6346	ENSG00000173391	OLR1	2.908069246	1.00E-06	21.47163019
23315	ENSG00000170516	COX7B2	2.904611581	1.00E-06	21.46991382
13180	ENSG00000172716	SLFN11	2.865576067	1.00E-06	21.45039376
30775	ENSG00000224820	BTF3P4	2.860143	1.00E-06	21.44765585
21472	ENSG00000178567	EPM2AIP1	2.837726	1.00E-06	21.43630386
25170	ENSG00000250284	CTB-1I21.1	2.832608	1.00E-06	21.43369953
14440	ENSG00000259256	RP11-838N2.3	2.806114	1.00E-06	21.42014219
27660	ENSG00000240990	HOXA11-AS	2.803153779	1.00E-06	21.41861946
17479	ENSG00000115380	EFEMP1	2.794945357	1.00E-06	21.41438865
12147	ENSG00000260014	LSM3P5	2.784361	1.00E-06	21.40891484
23869	ENSG00000248795	RP11-173E2.1	2.764455	1.00E-06	21.39856366
2902	ENSG00000234476	RP11-496N12.6	2.755049863	1.00E-06	21.393647
6299	ENSG00000277952	RP11-90D4.4	2.734465	1.00E-06	21.38282717
19020	ENSG00000227846	UGT1A11P	2.721322	1.00E-06	21.37587624
26504	ENSG00000183239	RP5-1120P11.4	2.707034	1.00E-06	21.36828158
30229	ENSG00000205808	PLPP6	2.696354	1.00E-06	21.36257849
14903	ENSG00000071991	CDH19	2.664738037	1.00E-06	21.34556228
28875	ENSG00000133619	KRBA1	2.66150582	1.00E-06	21.34381129
32328	ENSG00000237682	RP3-514P16.1	2.634918	1.00E-06	21.32932663
12022	ENSG00000223496	EXOSC6	2.603282	1.00E-06	21.31190017
6251	ENSG00000272173	U47924.31	2.597069	1.00E-06	21.30845291
1157	ENSG00000132854	KANK4	2.595837233	1.00E-06	21.30776849
29271	ENSG00000239198	RPL5P22	2.590444	1.00E-06	21.30476797
30027	ENSG00000253915	MAPRE1P1	2.582662	1.00E-06	21.30042742
28161	ENSG00000214243	AC004980.10	2.576081	1.00E-06	21.29674653
11776	ENSG00000087258	GNAO1	2.57371652	1.00E-06	21.29542173
11426	ENSG00000275441	RP11-666O2.2	2.509649	1.00E-06	21.25905417
6578	ENSG00000275097	RP11-627K11.6	2.462787	1.00E-06	21.23186043
18059	ENSG00000125538	IL1B	2.461103632	1.00E-06	21.23087398
16084	ENSG00000197050	ZNF420	2.448469096	1.00E-06	21.22344856
12327	ENSG00000274627	RP11-104N10.2	2.447712	1.00E-06	21.22300239
24259	ENSG00000247516	MIR4458HG	2.41652729	1.00E-06	21.20450386
1829	ENSG00000231196	RP11-495P10.7	2.406362403	1.00E-06	21.1984225
21669	ENSG00000263898	MIR4793	2.381171	1.00E-06	21.1832398
22505	ENSG00000240541	TM4SF1-AS1	2.369348662	1.00E-06	21.17605908
17490	ENSG00000271707	ATP1B3P1	2.359507	1.00E-06	21.17005402
15298	ENSG00000267952	CTD-2207O23.12	2.328964	1.00E-06	21.15125691
2741	ENSG00000274245	RP11-357P18.2	2.322421	1.00E-06	21.14719809
27374	ENSG00000232640	RP1-266L20.2	2.315935	1.00E-06	21.14316333
28241	ENSG00000223969	AC002456.2	2.312936779	1.00E-06	21.1412944
31823	ENSG00000198947	DMD	2.305954879	1.00E-06	21.13693285
23895	ENSG00000170153	RNF150	2.266150627	1.00E-06	21.11181233
13875	ENSG00000280852	CTD-2319I12.10	2.24203	1.00E-06	21.09637415
17293	ENSG00000276334	AL133243.1	2.237397	1.00E-06	21.09338984
30281	ENSG00000270372	RP11-109M17.2	2.230872	1.00E-06	21.08917631
4739	ENSG00000251381	LINC00958	2.22808277	1.00E-06	21.0873714
17789	ENSG00000229604	MTATP8P2	2.216384	1.00E-06	21.07977643
25516	ENSG00000145934	TENM2	2.210142228	1.00E-06	21.07570778
24270	ENSG00000271980	CTD-2256P15.4	2.206372	1.00E-06	21.07324462
5591	ENSG00000254632	RP11-21L23.4	2.202146	1.00E-06	21.07047869
1007	ENSG00000223814	RP11-543D5.2	2.20149	1.00E-06	21.07004886
11845	ENSG00000276131	RP11-481J2.3	2.197067	1.00E-06	21.06714744
32203	ENSG00000204116	CHIC1	2.177750105	1.00E-06	21.05440698
16355	ENSG00000278318	ZNF229	2.174325782	1.00E-06	21.05213669
28216	ENSG00000005469	CROT	2.165870615	1.00E-06	21.04651563
8757	ENSG00000258300	NUTF2P2	2.153605	1.00E-06	21.03832223
9934	ENSG00000275601	AC011330.13	2.151755	1.00E-06	21.03708239
32133	ENSG00000169083	AR	2.151393494	1.00E-06	21.03683999
18376	ENSG00000078098	FAP	2.150124762	1.00E-06	21.03598894
9699	ENSG00000269974	RP11-932O9.10	2.142611	1.00E-06	21.03093852
5834	ENSG00000150750	C11orf53	2.111423	1.00E-06	21.0097842
32005	ENSG00000274274	GAGE13	2.109633	1.00E-06	21.00856061
29644	ENSG00000170323	FABP4	2.10801391	1.00E-06	21.00745296
5014	ENSG00000226268	RP11-61N20.3	2.099641	1.00E-06	21.00171124
9985	ENSG00000137872	SEMA6D	2.090636798	1.00E-06	20.99551102
11277	ENSG00000261427	CTD-2349B8.1	2.086788771	1.00E-06	20.99285314
30883	ENSG00000213694	S1PR3	2.059038087	1.00E-06	20.97353909
5563	ENSG00000213333	NPM1P50	2.025719	1.00E-06	20.95000263
22207	ENSG00000196981	WDR5B	2.021218	1.00E-06	20.9467935
6895	ENSG00000249641	HOXC13-AS	2.015411	1.00E-06	20.94264264
23101	ENSG00000170801	HTRA3	2.011935529	1.00E-06	20.94015265
4259	ENSG00000260917	RP11-57H14.4	2.004636	1.00E-06	20.93490887
23591	ENSG00000250202	RP11-397E7.2	2.003158	1.00E-06	20.93384479
7374	ENSG00000280088	RP11-135F9.3	1.979433	1.00E-06	20.91665581
3038	ENSG00000241475	RP4-781K5.5	1.976845	1.00E-06	20.91476833
13126	ENSG00000278867	RP11-640N20.4	1.970047	1.00E-06	20.90979862
5897	ENSG00000282682	C11orf71	1.968444	1.00E-06	20.90862424
11575	ENSG00000261487	AC135048.13	1.966800212	1.00E-06	20.90741899
25716	ENSG00000248103	CTC-338M12.9	1.966743	1.00E-06	20.90737702
6937	ENSG00000179899	PHC1P1	1.962045	1.00E-06	20.9039267
22181	ENSG00000175697	GPR156	1.956788257	1.00E-06	20.90005622
31054	ENSG00000251349	MSANTD3-TMEFF1	1.93623	1.00E-06	20.88481891
32666	ENSG00000179542	SLITRK4	1.935638055	1.00E-06	20.88437778
29708	ENSG00000271971	CTD-2006H14.2	1.932493	1.00E-06	20.88203176
26071	ENSG00000197935	ZNF311	1.923593429	1.00E-06	20.87537247
1830	ENSG00000238107	RP11-495P10.5	1.923265	1.00E-06	20.87512613
10582	ENSG00000259270	RP11-561C5.1	1.919297	1.00E-06	20.87214655
28482	ENSG00000223886	RP11-251G23.2	1.904866	1.00E-06	20.86125808
20306	ENSG00000241728	AP001062.8	1.90310922	1.00E-06	20.85992693
7799	ENSG00000250208	FZD10-AS1	1.896227478	1.00E-06	20.85470061
7301	ENSG00000139329	LUM	1.888113	1.00E-06	20.84851368
846	ENSG00000164002	EXO5	1.883506935	1.00E-06	20.84498991
188	ENSG00000269925	RP3-467L1.6	1.873251	1.00E-06	20.83711279
13199	ENSG00000270885	RASL10B	1.868148008	1.00E-06	20.83317733
14456	ENSG00000263753	LINC00667	1.862749045	1.00E-06	20.82900189
25151	ENSG00000249082	C5orf66-AS1	1.854879	1.00E-06	20.82289365
11582	ENSG00000232748	RP11-196G11.6	1.845047941	1.00E-06	20.81522687
20937	ENSG00000229598	PRDX3P1	1.831946	1.00E-06	20.80494555
9476	ENSG00000278071	RP11-736N17.10	1.831784	1.00E-06	20.80481796
21466	ENSG00000144681	STAC	1.82330411	1.00E-06	20.79812378
31092	ENSG00000226047	RP11-196I18.4	1.809048	1.00E-06	20.78679926
10488	ENSG00000270919	RP11-379K22.3	1.78336	1.00E-06	20.76616653
20183	ENSG00000226054	MEMO1P1	1.778979	1.00E-06	20.76261805
31834	ENSG00000223723	BX842568.2	1.773634	1.00E-06	20.7582769
8899	ENSG00000258985	RP11-368P15.3	1.759852	1.00E-06	20.74702268
30384	ENSG00000174482	LINGO2	1.753875825	1.00E-06	20.74211518
24273	ENSG00000259802	CTD-2256P15.2	1.743101	1.00E-06	20.73322473
8590	ENSG00000256350	AE000658.30	1.735123	1.00E-06	20.72660651
4625	ENSG00000258659	TRIM34	1.713210758	1.00E-06	20.70827121
9584	ENSG00000237161	RP11-32B5.1	1.712498	1.00E-06	20.70767087
7137	ENSG00000090376	IRAK3	1.70753757	1.00E-06	20.70348589
1279	ENSG00000137959	IFI44L	1.693445664	1.00E-06	20.69153027
27962	ENSG00000224172	RP11-416N13.1	1.689631	1.00E-06	20.68827678
14081	ENSG00000264624	MIR3615	1.66639	1.00E-06	20.66829466
2735	ENSG00000123838	C4BPA	1.665193644	1.00E-06	20.66725853
2757	ENSG00000227591	RP1-28O10.1	1.650448868	1.00E-06	20.65442701
17568	ENSG00000143995	MEIS1	1.648895531	1.00E-06	20.65306857
30617	ENSG00000268234	FKBP4P6	1.644463	1.00E-06	20.64918512
27691	ENSG00000251660	AC007036.5	1.643912	1.00E-06	20.64870164
6407	ENSG00000275560	RP11-180M15.7	1.636935	1.00E-06	20.64256561
14493	ENSG00000264644	KRT18P8	1.635716	1.00E-06	20.64149085
4620	ENSG00000229534	HNRNPA1P53	1.633873	1.00E-06	20.63986442
7452	ENSG00000260329	RP11-412D9.4	1.627732	1.00E-06	20.63443175
13898	ENSG00000267280	TBX2-AS1	1.599353534	1.00E-06	20.60905745
320	ENSG00000116771	AGMAT	1.598411	1.00E-06	20.60820699
29294	ENSG00000254013	MAP2K1P1	1.596451	1.00E-06	20.60643684
19710	ENSG00000226284	ARPC3P1	1.596071	1.00E-06	20.6060934
920	ENSG00000271647	KRT8P47	1.59131	1.00E-06	20.60178348
8273	ENSG00000238213	TARDBPP2	1.569973	1.00E-06	20.58230832
6597	ENSG00000242314	RPL12P32	1.557597	1.00E-06	20.57089058
19026	ENSG00000167165	UGT1A6	1.550583493	1.00E-06	20.56437978
7299	ENSG00000266347	AC068641.1	1.549869	1.00E-06	20.56371485
29028	ENSG00000164825	DEFB1	1.540142	1.00E-06	20.55463194
18214	ENSG00000214077	GNAQP1	1.514233	1.00E-06	20.53015578
25357	ENSG00000156475	PPP2R2B	1.504659282	1.00E-06	20.52100541
18034	ENSG00000223973	AC068491.3	1.495770563	1.00E-06	20.51245747
4390	ENSG00000154493	C10orf90	1.489007317	1.00E-06	20.50591941
20520	ENSG00000277971	XXbac-B562F10.12	1.477118	1.00E-06	20.49435365
7039	ENSG00000178498	DTX3	1.47591703	1.00E-06	20.49318019
31386	ENSG00000276124	MIR6855	1.46505	1.00E-06	20.48251847
4155	ENSG00000224817	RP11-190J1.3	1.461232	1.00E-06	20.47875382
32276	ENSG00000227581	RP13-140E4.1	1.45975	1.00E-06	20.47728988
18986	ENSG00000237641	RP11-690I21.1	1.447052	1.00E-06	20.46468534
14063	ENSG00000277728	RP11-143K11.7	1.446968	1.00E-06	20.46460159
12747	ENSG00000265519	CTD-3157E16.1	1.436006	1.00E-06	20.45363035
18783	ENSG00000144451	SPAG16	1.424560327	1.00E-06	20.44208529
9491	ENSG00000270108	RP11-73M18.6	1.422585	1.00E-06	20.44008343
23198	ENSG00000109819	PPARGC1A	1.422263427	1.00E-06	20.43975727
2020	ENSG00000273026	RP11-422P24.10	1.419157	1.00E-06	20.43660277
27781	ENSG00000106571	GLI3	1.416015856	1.00E-06	20.43340599
11205	ENSG00000257264	MIR3179-1	1.411242	1.00E-06	20.42853397
8718	ENSG00000202337	RNU6-8	1.407013	1.00E-06	20.42420423
23108	ENSG00000109625	CPZ	1.40033759	1.00E-06	20.41734324
30398	ENSG00000241043	GVQW1	1.392318	1.00E-06	20.40905732
5196	ENSG00000207200	RNU6-45P	1.376052	1.00E-06	20.39210356
492	ENSG00000230228	RP11-4M23.4	1.366866	1.00E-06	20.38244039
23980	ENSG00000250980	RP11-529H22.1	1.364941	1.00E-06	20.38040716
20396	ENSG00000240122	FABP5P11	1.358888	1.00E-06	20.37399512
23721	ENSG00000164089	ETNPPL	1.358295088	1.00E-06	20.37336551
3108	ENSG00000213690	RP11-513D4.1	1.356574	1.00E-06	20.37153632
25163	ENSG00000270123	VTRNA2-1	1.352576	1.00E-06	20.36727823
18888	ENSG00000123999	INHA	1.350507242	1.00E-06	20.36506995
28086	ENSG00000165215	CLDN3	1.345248	1.00E-06	20.35944073
4742	ENSG00000255558	CTC-497E21.5	1.340897	1.00E-06	20.35476699
19191	ENSG00000271798	SNORA51	1.33642	1.00E-06	20.34994205
7393	ENSG00000199933	RNY1P16	1.326464	1.00E-06	20.33915409
13818	ENSG00000279069	RP11-159D12.6	1.289571	1.00E-06	20.29845978
30195	ENSG00000227518	XXyac-YRM2039.3	1.281521	1.00E-06	20.28942569
12210	ENSG00000260530	RP11-558A11.2	1.280317	1.00E-06	20.28806963
5470	ENSG00000254805	SNRPCP14	1.27338	1.00E-06	20.28023158
13184	ENSG00000172123	SLFN12	1.272679236	1.00E-06	20.27943742
16067	ENSG00000267309	CTD-2630F21.1	1.264353	1.00E-06	20.26996788
26162	ENSG00000204528	PSORS1C3	1.259933	1.00E-06	20.26491559
28495	ENSG00000253276	CCDC71L	1.254581	1.00E-06	20.25877419
32650	ENSG00000232549	SRD5A1P1	1.253686	1.00E-06	20.25774462
9174	ENSG00000177776	RPS2P2	1.230641	1.00E-06	20.23097853
29064	ENSG00000272267	RP11-375N15.2	1.22686	1.00E-06	20.2265392
24334	ENSG00000248874	C5orf17	1.221758	1.00E-06	20.22052712
31351	ENSG00000203286	Metazoa_SRP	1.218278	1.00E-06	20.21641195
30971	ENSG00000230221	RP11-173G21.1	1.202891	1.00E-06	20.19807449
10986	ENSG00000222055	AC092117.1	1.197053	1.00E-06	20.1910556
16070	ENSG00000233527	ZNF529-AS1	1.184900779	1.00E-06	20.17633483
32540	ENSG00000009694	TENM1	1.174732359	1.00E-06	20.16390067
852	ENSG00000272145	NFYC-AS1	1.167035	1.00E-06	20.1544164
21437	ENSG00000234737	KRT18P15	1.165912	1.00E-06	20.15302747
22255	ENSG00000248787	RP11-666A20.4	1.164721	1.00E-06	20.15155298
7613	ENSG00000275759	RP11-131L12.3	1.1596	1.00E-06	20.14519581
13289	ENSG00000265784	RP1-56K13.3	1.158164	1.00E-06	20.14340813
32208	ENSG00000228906	RP13-216E22.4	1.153756	1.00E-06	20.13790672
9995	ENSG00000259216	RP11-227D13.2	1.150857	1.00E-06	20.13427715
27337	ENSG00000236627	RP11-252P19.1	1.148939	1.00E-06	20.13187077
15922	ENSG00000263960	AC007773.1	1.141377	1.00E-06	20.12234397
17859	ENSG00000228873	AC012307.2	1.136966	1.00E-06	20.11675768
29602	ENSG00000121005	CRISPLD1	1.133045702	1.00E-06	20.11177462
17686	ENSG00000272183	RP11-523H20.3	1.132829	1.00E-06	20.11149867
24336	ENSG00000040731	CDH10	1.123993982	1.00E-06	20.10020288
25733	ENSG00000137273	FOXF2	1.119822	1.00E-06	20.094838
17106	ENSG00000134323	MYCN	1.11902	1.00E-06	20.09380439
17330	ENSG00000227292	AC009229.5	1.115723	1.00E-06	20.08954746
3363	ENSG00000269897	COMMD3-BMI1	1.11284628	1.00E-06	20.08582289
17702	ENSG00000204792	LINC01291	1.110873917	1.00E-06	20.08326365
32747	ENSG00000182492	BGN	1.110234168	1.00E-06	20.08243257
3418	ENSG00000259994	RP11-305E6.4	1.100004	1.00E-06	20.06907734
30857	ENSG00000226237	GAS1RR	1.092214	1.00E-06	20.05882412
32857	ENSG00000226061	PCMTD1P1	1.086885	1.00E-06	20.05176787
11054	ENSG00000263235	RP11-461A8.4	1.086026	1.00E-06	20.05062721
5175	ENSG00000274066	MIR6514	1.083447	1.00E-06	20.04719715
18017	ENSG00000231583	AC108938.3	1.082629	1.00E-06	20.04610751
21038	ENSG00000233903	Z83851.4	1.077444	1.00E-06	20.03918146
1076	ENSG00000236723	RP5-1024G6.2	1.077388134	1.00E-06	20.03910665
11116	ENSG00000260289	CTD-2535I10.1	1.073012	1.00E-06	20.03323478
31245	ENSG00000235204	RP11-121A14.2	1.069534	1.00E-06	20.02855092
29569	ENSG00000235531	MSC-AS1	1.069396038	1.00E-06	20.02836481
17976	ENSG00000233494	AC009963.3	1.066939	1.00E-06	20.02504626
27905	ENSG00000206603	SNORA22	1.066939	1.00E-06	20.02504626
20623	ENSG00000099958	DERL3	1.063718463	1.00E-06	20.02068493
21269	ENSG00000229217	CYCSP11	1.062826	1.00E-06	20.019474
11790	ENSG00000205362	MT1A	1.055555053	1.00E-06	20.00957039
32642	ENSG00000225400	RAB28P5	1.055467	1.00E-06	20.00945004
2394	ENSG00000270084	GAS5-AS1	1.053717	1.00E-06	20.00705602
12605	ENSG00000248871	TNFSF12-TNFSF13	1.048547	1.00E-06	19.9999601
19021	ENSG00000242366	UGT1A8	1.047118	1.00E-06	19.9979926
7477	ENSG00000256139	RP11-968O1.5	1.046934	1.00E-06	19.99773907
19578	ENSG00000199266	SNORA60	1.040185	1.00E-06	19.98840871
18334	ENSG00000230562	FAM133DP	1.039588	1.00E-06	19.98758046
7228	ENSG00000257941	RP11-290L1.4	1.036919	1.00E-06	19.98387177
3503	ENSG00000233515	LINC01518	1.036432	1.00E-06	19.98319403
7843	ENSG00000256632	RP13-672B3.2	1.035535	1.00E-06	19.98194489
8221	ENSG00000223676	RPL34P26	1.034267	1.00E-06	19.98017724
29561	ENSG00000213003	BTF3P12	1.033487	1.00E-06	19.97908881
15671	ENSG00000269044	CTC-429P9.3	1.03023	1.00E-06	19.97453503
7779	ENSG00000279233	RP11-158L12.4	1.0266	1.00E-06	19.96944273
32832	ENSG00000225393	RP11-218L14.4	1.02411	1.00E-06	19.96593925
23253	ENSG00000174130	TLR6	1.020177564	1.00E-06	19.96038885
25678	ENSG00000221394	MIR1229	1.019505	1.00E-06	19.95943742
32006	ENSG00000275113	GAGE2E	1.016292	1.00E-06	19.95488354
6156	ENSG00000258092	RP4-816N1.7	1.011801	1.00E-06	19.94849414
22987	ENSG00000215367	TMED11P	1.011329429	1.00E-06	19.94782158
8796	ENSG00000258940	RP11-407N17.5	1.006863	1.00E-06	19.94143596
25958	ENSG00000197061	HIST1H4C	1.004149	1.00E-06	19.93754193
808	ENSG00000158315	RHBDL2	0.997931503	1.00E-06	19.92858127
14445	ENSG00000266835	GAPLINC	0.997141024	1.00E-06	19.92743803
7999	ENSG00000247381	PDX1-AS1	0.99339	1.00E-06	19.9220007
9173	ENSG00000258559	AC005519.4	0.988249	1.00E-06	19.91451506
727	ENSG00000222112	RN7SKP16	0.984867	1.00E-06	19.90956939
15815	ENSG00000280079	CTC-260E6.4	0.979731	1.00E-06	19.90202616
16427	ENSG00000267922	AC007193.6	0.978769	1.00E-06	19.90060888
31870	ENSG00000264573	RN7SL15P	0.978323	1.00E-06	19.89995133
29712	ENSG00000279331	RBM12B-AS1	0.977074	1.00E-06	19.89810831
6217	ENSG00000255966	RP5-940J5.3	0.972578	1.00E-06	19.89145443
2636	ENSG00000199471	Y_RNA	0.971865	1.00E-06	19.8903964
22805	ENSG00000226652	PSMD10P2	0.968941159	1.00E-06	19.88604953
18984	ENSG00000281072	AC073476.1	0.968668	1.00E-06	19.88564276
29170	ENSG00000253270	RP11-1105O14.1	0.966871	1.00E-06	19.88296389
21932	ENSG00000255423	EBLN2	0.96463	1.00E-06	19.87961615
29032	ENSG00000254683	SNRPCP6	0.962052	1.00E-06	19.87575535
29956	ENSG00000272486	RP11-532M24.1	0.957478	1.00E-06	19.86887981
17310	ENSG00000279519	RP11-288C18.1	0.953463	1.00E-06	19.86281743
962	ENSG00000234329	RP11-767N6.2	0.953445	1.00E-06	19.86279019
27794	ENSG00000229497	AC005189.6	0.94992	1.00E-06	19.85744649
31379	ENSG00000234789	RP11-483H20.4	0.948667	1.00E-06	19.85554224
24175	ENSG00000249378	LINC01060	0.948615049	1.00E-06	19.85546323
26284	ENSG00000223837	BRD2-IT1	0.944127	1.00E-06	19.84862141
13682	ENSG00000252636	RNU6-826P	0.94383	1.00E-06	19.8481675
15	ENSG00000236679	RPL23AP24	0.943468	1.00E-06	19.84761406
14455	ENSG00000264575	LINC00526	0.942561	1.00E-06	19.84622646
21612	ENSG00000223552	RP11-24F11.2	0.939687	1.00E-06	19.84182076
21685	ENSG00000272434	RP13-131K19.6	0.938128	1.00E-06	19.83942525
26004	ENSG00000204789	ZNF204P	0.934901	1.00E-06	19.83445408
10326	ENSG00000259259	NPM1P42	0.933377	1.00E-06	19.83210039
8894	ENSG00000258802	RP11-589M4.2	0.931883	1.00E-06	19.82978931
26382	ENSG00000281450	PANDAR	0.927812	1.00E-06	19.82347298
10391	ENSG00000260274	RP11-817O13.8	0.927802	1.00E-06	19.82345743
24152	ENSG00000233110	RP11-301L8.2	0.925449	1.00E-06	19.81979396
11972	ENSG00000279649	RP11-96D1.8	0.911308	1.00E-06	19.79757921
30967	ENSG00000207864	MIR27B	0.908874	1.00E-06	19.79372078
24386	ENSG00000272323	CTD-2517O10.6	0.908828	1.00E-06	19.79364776
2038	ENSG00000228264	PSMD8P1	0.906912	1.00E-06	19.79060304
11278	ENSG00000261759	RP11-626G11.3	0.905508	1.00E-06	19.78836786
29655	ENSG00000253898	LINC01419	0.900914	1.00E-06	19.78102987
4708	ENSG00000281108	AC021914.1	0.900535	1.00E-06	19.78042282
3075	ENSG00000198626	RYR2	0.894539791	1.00E-06	19.77078613
9381	ENSG00000252481	SCARNA13	0.893934	1.00E-06	19.76980879
4977	ENSG00000212135	SNORD67	0.88431	1.00E-06	19.75419268
8989	ENSG00000258892	RP11-193F5.1	0.88368	1.00E-06	19.75316451
7851	ENSG00000236617	RP11-46H11.12	0.882541	1.00E-06	19.75130378
24477	ENSG00000249286	AMD1P3	0.875766	1.00E-06	19.74018592
14152	ENSG00000279382	RP11-449J21.3	0.874074	1.00E-06	19.7373959
10726	ENSG00000259485	CTD-2147F2.1	0.867446213	1.00E-06	19.72641478
5369	ENSG00000256514	AP003419.11	0.867212	1.00E-06	19.72602519
14330	ENSG00000263585	RP11-498C9.13	0.865548	1.00E-06	19.7232543
24422	ENSG00000251257	CTD-2263F21.1	0.865307844	1.00E-06	19.72285396
9623	ENSG00000273173	SNURF	0.865168511	1.00E-06	19.72262163
6475	ENSG00000256879	RP11-284H19.1	0.863206	1.00E-06	19.71934537
10733	ENSG00000278022	RP11-35O15.2	0.855411	1.00E-06	19.70625823
20011	ENSG00000224905	AP001347.6	0.845714739	1.00E-06	19.6898116
15376	ENSG00000279471	AC008759.1	0.844373	1.00E-06	19.68752092
18508	ENSG00000280374	RP11-337N6.3	0.84284	1.00E-06	19.68489926
3129	ENSG00000232059	RP11-173A6.2	0.842327	1.00E-06	19.68402089
11930	ENSG00000261396	CTD-2012K14.2	0.840152	1.00E-06	19.68029084
6462	ENSG00000255993	PSMC1P9	0.838328	1.00E-06	19.67715529
8692	ENSG00000258028	RP11-148E17.1	0.837194	1.00E-06	19.67520245
25937	ENSG00000272402	RP1-30M3.6	0.828892	1.00E-06	19.66082461
11138	ENSG00000279662	RP11-609N14.4	0.828122	1.00E-06	19.6594838
30252	ENSG00000225408	RP11-207C16.4	0.827456	1.00E-06	19.65832307
16705	ENSG00000196267	ZNF836	0.826635951	1.00E-06	19.65689258
27852	ENSG00000146666	LINC00525	0.826249	1.00E-06	19.65621709
13762	ENSG00000279089	RP11-481C4.2	0.82486	1.00E-06	19.65378975
14616	ENSG00000265752	RP11-403A21.1	0.824308	1.00E-06	19.65282397
25122	ENSG00000271737	CTB-113I20.2	0.823492	1.00E-06	19.65139511
32528	ENSG00000224236	MRRFP1	0.822964	1.00E-06	19.6504698
11027	ENSG00000262521	AJ003147.8	0.822281	1.00E-06	19.64927197
25593	ENSG00000251667	BRCC3P1	0.821083	1.00E-06	19.64716854
25045	ENSG00000230929	RP11-395C3.1	0.815269	1.00E-06	19.63691663
27105	ENSG00000271765	RN7SKP299	0.815269	1.00E-06	19.63691663
13879	ENSG00000241157	RP11-3K24.1	0.81526	1.00E-06	19.63690071
16717	ENSG00000167555	ZNF528	0.81031711	1.00E-06	19.62812708
25706	ENSG00000248473	CTC-338M12.2	0.810001	1.00E-06	19.62756416
10266	ENSG00000259265	RP11-809H16.4	0.808937	1.00E-06	19.62566782
22004	ENSG00000080224	EPHA6	0.807267368	1.00E-06	19.62268705
1326	ENSG00000278281	MIR7856	0.806301	1.00E-06	19.62095899
21446	ENSG00000213842	SUGT1P2	0.806113	1.00E-06	19.62062256
21046	ENSG00000202058	RN7SKP80	0.805847	1.00E-06	19.62014643
19938	ENSG00000280095	CH507-42P11.7	0.804213	1.00E-06	19.61721813
26735	ENSG00000260645	RP11-250B2.5	0.804039	1.00E-06	19.61690596
16671	ENSG00000269403	CTD-2616J11.11	0.803147	1.00E-06	19.61530454
252	ENSG00000271895	RP4-635E18.8	0.80219	1.00E-06	19.61358446
10694	ENSG00000274215	CTD-2313J17.6	0.800468	1.00E-06	19.6104842
2867	ENSG00000272750	RP11-378J18.8	0.798849	1.00E-06	19.6075633
25134	ENSG00000251169	AC005355.2	0.797149	1.00E-06	19.60448989
2339	ENSG00000143196	DPT	0.796918	1.00E-06	19.60407176
30490	ENSG00000263892	AL357874.1	0.795871	1.00E-06	19.60217508
17808	ENSG00000261600	RP11-575H3.1	0.793425	1.00E-06	19.59773433
25693	ENSG00000250509	CTC-573N18.1	0.7916	1.00E-06	19.59441209
2624	ENSG00000232626	RP11-175B9.2	0.78848183	1.00E-06	19.58871798
2313	ENSG00000272205	RP11-277B15.3	0.785843	1.00E-06	19.58388159
14232	ENSG00000265096	C1QTNF1-AS1	0.78445471	1.00E-06	19.58133063
13550	ENSG00000276728	AC142472.6	0.783689	1.00E-06	19.57992172
13542	ENSG00000278223	MIR6783	0.7822	1.00E-06	19.57717801
25997	ENSG00000272468	RP1-86C11.7	0.781792	1.00E-06	19.5764253
6556	ENSG00000278733	RP11-425D17.1	0.780411	1.00E-06	19.57387459
4193	ENSG00000276694	AL360001.1	0.779035	1.00E-06	19.57132862
32010	ENSG00000236362	GAGE12F	0.777165	1.00E-06	19.5678614
32011	ENSG00000215269	GAGE12G	0.777165	1.00E-06	19.5678614
26067	ENSG00000204709	LINC01556	0.776762	1.00E-06	19.5671131
9626	ENSG00000257151	PWAR6	0.774554	1.00E-06	19.5630063
24480	ENSG00000070193	FGF10	0.77398495	1.00E-06	19.56194599
20303	ENSG00000232010	AP001059.5	0.773358	1.00E-06	19.56077689
9650	ENSG00000261365	RP11-483E23.5	0.772901	1.00E-06	19.55992411
2950	ENSG00000224566	FAM96AP2	0.771686	1.00E-06	19.55765441
11832	ENSG00000274816	MIR6772	0.771244	1.00E-06	19.55682784
922	ENSG00000171872	KLF17	0.770281	1.00E-06	19.55502531
9989	ENSG00000259488	RP11-154J22.1	0.766028511	1.00E-06	19.54703856
14264	ENSG00000171246	NPTX1	0.757936906	1.00E-06	19.53171823
32082	ENSG00000247746	USP51	0.754619	1.00E-06	19.5253889
1491	ENSG00000134215	VAV3	0.750393339	1.00E-06	19.5172875
20486	ENSG00000273212	AC000068.10	0.74842	1.00E-06	19.51348859
24619	ENSG00000213830	CFL1P5	0.746285	1.00E-06	19.50936716
14317	ENSG00000278876	RP11-498C9.4	0.746004	1.00E-06	19.50882384
9153	ENSG00000279026	RP3-414A15.12	0.745121	1.00E-06	19.5071152
10313	ENSG00000271072	PHBP20	0.742387	1.00E-06	19.50181192
8729	ENSG00000241582	RPL23AP8	0.740217	1.00E-06	19.49758874
17653	ENSG00000273245	RP11-434P11.2	0.739423	1.00E-06	19.49604039
19894	ENSG00000243509	TNFRSF6B	0.738711	1.00E-06	19.49465054
1227	ENSG00000271992	RP11-42O15.3	0.737241	1.00E-06	19.49177678
29503	ENSG00000222898	RN7SKP97	0.736925	1.00E-06	19.49115827
7681	ENSG00000274292	RP11-347I19.7	0.73667	1.00E-06	19.49065897
12678	ENSG00000282882	RP11-477N12.6	0.736573	1.00E-06	19.49046899
30131	ENSG00000277888	MIR6846	0.736188	1.00E-06	19.48971471
27056	ENSG00000236761	CTAGE9	0.735901	1.00E-06	19.48915217
9278	ENSG00000258733	CTD-2341M24.1	0.733057593	1.00E-06	19.48356702
21396	ENSG00000264219	MIR4442	0.732525	1.00E-06	19.48251847
25653	ENSG00000252464	RN7SKP70	0.73166	1.00E-06	19.48081386
12420	ENSG00000262402	RP11-667K14.8	0.723272	1.00E-06	19.46417878
25819	ENSG00000282913	BLOC1S5	0.721886	1.00E-06	19.4614115
4921	ENSG00000274470	AC079917.1	0.721753	1.00E-06	19.46114567
23324	ENSG00000259959	RP11-121C2.2	0.721644	1.00E-06	19.46092778
19680	ENSG00000204044	RP11-465L10.10	0.720440724	1.00E-06	19.45852021
19672	ENSG00000149634	SPATA25	0.719605	1.00E-06	19.45684569
16432	ENSG00000268879	IGFL1P1	0.719466	1.00E-06	19.45656699
10414	ENSG00000260685	RP11-326L17.1	0.719252	1.00E-06	19.4561378
24321	ENSG00000248693	CTD-2023M8.1	0.718705	1.00E-06	19.4550402
12163	ENSG00000278985	RP11-303E16.9	0.718502	1.00E-06	19.45463265
21154	ENSG00000278869	CITF22-49E9.3	0.716322	1.00E-06	19.45024873
27954	ENSG00000227986	TRIM60P18	0.714754	1.00E-06	19.44708726
7092	ENSG00000255583	RP11-415I12.2	0.714523716	1.00E-06	19.44662237
31027	ENSG00000278412	MIR6854	0.711293	1.00E-06	19.44008444
6367	ENSG00000231887	PRH1	0.710952552	1.00E-06	19.43939375
31490	ENSG00000260193	RP11-83N9.5	0.70740416	1.00E-06	19.43217518
3523	ENSG00000226245	ZNF32-AS1	0.70358	1.00E-06	19.42435495
25735	ENSG00000272279	RP11-157J24.2	0.702154	1.00E-06	19.42142796
13664	ENSG00000210741	MIR196A1	0.701132	1.00E-06	19.41932656
14923	ENSG00000265946	RP11-752P2.2	0.701132	1.00E-06	19.41932656
31764	ENSG00000201882	snoU2-30	0.701132	1.00E-06	19.41932656
30327	ENSG00000260912	RP11-363E7.4	0.697349	1.00E-06	19.41152133
19690	ENSG00000273893	RP1-101A2.1	0.696924	1.00E-06	19.41064181
17929	ENSG00000223947	AC016738.4	0.695295	1.00E-06	19.40726569
7134	ENSG00000228144	RP11-745O10.4	0.691922	1.00E-06	19.40024989
12097	ENSG00000251794	RNU6-237P	0.691256	1.00E-06	19.39886057
32275	ENSG00000153779	TGIF2LX	0.689166367	1.00E-06	19.39449277
21959	ENSG00000227124	ZNF717	0.68886781	1.00E-06	19.39386764
15405	ENSG00000267105	CTD-2369P2.4	0.686042	1.00E-06	19.38793738
10960	ENSG00000274805	MIR6768	0.681655	1.00E-06	19.37868222
23955	ENSG00000201264	SNORD73B	0.681655	1.00E-06	19.37868222
4525	ENSG00000205869	KRTAP5-1	0.681135	1.00E-06	19.37758124
1986	ENSG00000163220	S100A9	0.680474	1.00E-06	19.37618051
32739	ENSG00000235961	PNMA6A	0.679644	1.00E-06	19.37441973
24283	ENSG00000248131	LINC01194	0.677618634	1.00E-06	19.37011402
6479	ENSG00000139155	SLCO1C1	0.673946236	1.00E-06	19.36227398
12850	ENSG00000264885	RP11-815I9.4	0.673076	1.00E-06	19.36040989
6612	ENSG00000275854	RP11-278C7.5	0.672741	1.00E-06	19.35969166
32004	ENSG00000224659	GAGE12J	0.670568	1.00E-06	19.35502411
22026	ENSG00000144810	COL8A1	0.669935043	1.00E-06	19.35366169
4122	ENSG00000212464	SNORA12	0.667744	1.00E-06	19.34893558
10932	ENSG00000221656	MIR1225	0.665296	1.00E-06	19.34363683
27596	ENSG00000221740	SNORD93	0.663233	1.00E-06	19.33915627
17700	ENSG00000272711	RP11-259N19.1	0.662735	1.00E-06	19.33807259
7003	ENSG00000241217	RN7SL809P	0.660999	1.00E-06	19.33428856
5836	ENSG00000214290	COLCA2	0.660599358	1.00E-06	19.33341604
8030	ENSG00000132965	ALOX5AP	0.653536779	1.00E-06	19.3179089
2346	ENSG00000235575	RP4-800F24.1	0.651494	1.00E-06	19.31339237
19739	ENSG00000231715	COX6CP2	0.650026	1.00E-06	19.3101379
11813	ENSG00000276663	RP11-407G23.7	0.647538	1.00E-06	19.30460533
1071	ENSG00000242391	RP4-631H13.2	0.647071	1.00E-06	19.3035645
23243	ENSG00000279386	AC021106.1	0.646995	1.00E-06	19.30339504
7827	ENSG00000256804	RP13-977J11.5	0.645779	1.00E-06	19.300681
10199	ENSG00000274383	CTD-2017F17.2	0.64558	1.00E-06	19.30023636
14725	ENSG00000152217	SETBP1	0.640128903	1.00E-06	19.28800292
23041	ENSG00000270090	RP11-529E10.7	0.639815676	1.00E-06	19.28729682
17134	ENSG00000228950	AC023137.2	0.637392	1.00E-06	19.28182139
15766	ENSG00000268193	AC002985.3	0.635302	1.00E-06	19.27708304
10403	ENSG00000203392	CTD-2026K11.6	0.634357	1.00E-06	19.27493546
24432	ENSG00000271334	CTD-2078B5.2	0.634179	1.00E-06	19.27453058
32457	ENSG00000271021	RP5-878I13.2	0.633143	1.00E-06	19.27217185
10947	ENSG00000259780	RP11-304L19.12	0.633021	1.00E-06	19.27189384
10831	ENSG00000262528	LA16c-349E10.1	0.630512	1.00E-06	19.2661643
25978	ENSG00000158406	HIST1H4H	0.629512637	1.00E-06	19.26387581
4839	ENSG00000278483	MIR8087	0.629221	1.00E-06	19.2632073
1890	ENSG00000278939	AC242988.1	0.628214	1.00E-06	19.26089657
24839	ENSG00000270133	CTC-303L1.2	0.626522	1.00E-06	19.25700564
12698	ENSG00000264176	MAGOH2P	0.625518549	1.00E-06	19.25469314
30600	ENSG00000279561	RP11-4L24.4	0.625454	1.00E-06	19.25454426
17358	ENSG00000162878	PKDCC	0.62246943	1.00E-06	19.24764346
9300	ENSG00000230997	RAB42P1	0.621255	1.00E-06	19.24482603
16700	ENSG00000260160	CTC-471J1.2	0.618658	1.00E-06	19.23878257
11703	ENSG00000280067	CTD-2600H12.2	0.617324	1.00E-06	19.23566836
6264	ENSG00000200345	RNU6-485P	0.615126	1.00E-06	19.23052243
22868	ENSG00000272707	RP11-534C12.1	0.61349	1.00E-06	19.2266803
8052	ENSG00000234535	RP11-37L2.1	0.610928	1.00E-06	19.22064284
11089	ENSG00000266994	RP11-127I20.7	0.607311	1.00E-06	19.21207597
23451	ENSG00000181617	FDCSP	0.606987	1.00E-06	19.21130609
26968	ENSG00000173626	TRAPPC3L	0.605175684	1.00E-06	19.2069945
12734	ENSG00000266538	RP11-385D13.3	0.603813	1.00E-06	19.20374229
7127	ENSG00000213344	PCNPP3	0.602635	1.00E-06	19.20092494
27991	ENSG00000275833	RP11-479O9.3	0.601798	1.00E-06	19.19891979
5712	ENSG00000254911	SCARNA9	0.600311	1.00E-06	19.19535058
18901	ENSG00000135903	PAX3	0.600287461	1.00E-06	19.19529401
1000	ENSG00000162366	PDZK1IP1	0.60011443	1.00E-06	19.19487809
1866	ENSG00000203811	HIST2H3C	0.599659	1.00E-06	19.19378281
1870	ENSG00000203852	HIST2H3A	0.599659	1.00E-06	19.19378281
8490	ENSG00000202347	RNU1-16P	0.598526	1.00E-06	19.19105439
6839	ENSG00000257830	RP11-845M18.7	0.597253	1.00E-06	19.18798267
26081	ENSG00000225864	HCG4P11	0.595964	1.00E-06	19.18486566
19645	ENSG00000124102	PI3	0.595415	1.00E-06	19.18353604
31531	ENSG00000260190	RP11-229P13.25	0.594936	1.00E-06	19.18237495
5694	ENSG00000280367	RP11-121L10.2	0.594284	1.00E-06	19.18079301
5795	ENSG00000254750	CASP1P2	0.593737	1.00E-06	19.17946449
18504	ENSG00000222043	AC079305.10	0.593115	1.00E-06	19.17795233
519	ENSG00000259984	RP11-335G20.7	0.592471	1.00E-06	19.17638501
10599	ENSG00000221634	MIR1276	0.591316	1.00E-06	19.17356979
22126	ENSG00000275670	MIR8076	0.591316	1.00E-06	19.17356979
31596	ENSG00000275188	BX004987.3	0.591316	1.00E-06	19.17356979
10984	ENSG00000279901	CTD-2270P14.2	0.590488	1.00E-06	19.17154822
31952	ENSG00000165584	SSX3	0.58942261	1.00E-06	19.16894288
3037	ENSG00000228044	RP4-781K5.4	0.587382379	1.00E-06	19.16394046
20078	ENSG00000154736	ADAMTS5	0.586609	1.00E-06	19.16203968
16701	ENSG00000197608	ZNF841	0.585750256	1.00E-06	19.15992615
25477	ENSG00000164330	EBF1	0.585327412	1.00E-06	19.15888432
1747	ENSG00000233586	RP11-763B22.3	0.585123	1.00E-06	19.1583804
2216	ENSG00000228863	RP11-404F10.2	0.583418176	1.00E-06	19.15417081
5651	ENSG00000255311	RP11-160H12.2	0.581386814	1.00E-06	19.14913883
15653	ENSG00000280332	CTD-2013N17.6	0.580897	1.00E-06	19.14792285
2917	ENSG00000270598	RP11-396C23.3	0.580819	1.00E-06	19.14772912
29459	ENSG00000164736	SOX17	0.57755	1.00E-06	19.13958632
15556	ENSG00000252177	AC005513.1	0.577402	1.00E-06	19.13921658
22765	ENSG00000221120	MIR1224	0.577402	1.00E-06	19.13921658
5482	ENSG00000254593	OR7E126P	0.577012	1.00E-06	19.1382418
8357	ENSG00000229287	FABP5P4	0.574025	1.00E-06	19.13075405
6603	ENSG00000274964	RP11-817I4.1	0.573615	1.00E-06	19.12972323
16839	ENSG00000278328	MIR6802	0.56977	1.00E-06	19.12002014
12900	ENSG00000264785	RP11-311F12.2	0.569121	1.00E-06	19.11837589
23278	ENSG00000205794	RP11-333E13.4	0.56797594	1.00E-06	19.11547029
4349	ENSG00000188816	HMX2	0.567968	1.00E-06	19.11545012
18975	ENSG00000233538	AC017104.2	0.566894	1.00E-06	19.11271947
18530	ENSG00000271011	RP11-171I2.5	0.566298	1.00E-06	19.11120191
13983	ENSG00000266155	RP11-927P21.6	0.566128	1.00E-06	19.11076875
24595	ENSG00000269961	CTD-2033C11.1	0.56533	1.00E-06	19.10873373
17635	ENSG00000276288	AC006461.1	0.564129	1.00E-06	19.10566558
31509	ENSG00000265181	MIR4674	0.564129	1.00E-06	19.10566558
8343	ENSG00000232636	RP11-342C20.2	0.563951	1.00E-06	19.10521029
14618	ENSG00000264745	TTC39C-AS1	0.563746	1.00E-06	19.10468577
22492	ENSG00000144891	AGTR1	0.563324146	1.00E-06	19.10360579
1543	ENSG00000241720	RP4-735C1.4	0.562625	1.00E-06	19.10181413
3773	ENSG00000272630	RP11-344N10.5	0.56205	1.00E-06	19.10033895
10210	ENSG00000206903	SNORA24	0.561975	1.00E-06	19.10014643
12238	ENSG00000270058	RP11-514D23.3	0.559319	1.00E-06	19.09331181
15816	ENSG00000271524	BNIP3P17	0.559255	1.00E-06	19.09314672
9424	ENSG00000258504	RP11-638I2.6	0.559207381	1.00E-06	19.09302388
1059	ENSG00000213735	ANAPC10P1	0.559055	1.00E-06	19.0926307
27751	ENSG00000178503	NECAP1P1	0.558793	1.00E-06	19.09195442
17505	ENSG00000273302	RP11-493E12.2	0.558423	1.00E-06	19.09099884
19806	ENSG00000216031	MIR298	0.557718	1.00E-06	19.08917631
15016	ENSG00000261204	AC004449.6	0.557666	1.00E-06	19.08904179
21610	ENSG00000163823	CCR1	0.557106	1.00E-06	19.08759233
16899	ENSG00000197951	ZNF71	0.556018624	1.00E-06	19.08477368
7837	ENSG00000280287	RP13-554M15.7	0.553959	1.00E-06	19.07941968
28302	ENSG00000231812	SNRPCP9	0.553227	1.00E-06	19.07751204
15563	ENSG00000187556	NANOS3	0.551875955	1.00E-06	19.0739845
26058	ENSG00000232040	ZBED9	0.551750761	1.00E-06	19.07365719
31001	ENSG00000213612	FAM220CP	0.551625	1.00E-06	19.07332832
5871	ENSG00000215954	AP002884.1	0.551452	1.00E-06	19.07287579
14499	ENSG00000272799	RP11-474N24.6	0.551452	1.00E-06	19.07287579
19850	ENSG00000273812	WI2-87327B8.2	0.551257	1.00E-06	19.07236554
10048	ENSG00000259556	RP11-56B16.2	0.550251	1.00E-06	19.06973034
501	ENSG00000232298	RP11-10N16.3	0.549567	1.00E-06	19.06793585
19536	ENSG00000278035	RP11-234K24.6	0.548984	1.00E-06	19.06640458
11170	ENSG00000277369	RP11-486I11.2	0.546674	1.00E-06	19.06032124
28671	ENSG00000240571	RP11-775D22.3	0.545172	1.00E-06	19.05635194
5427	ENSG00000255741	RP11-757G1.5	0.545023	1.00E-06	19.05595759
9483	ENSG00000260285	RP11-600F24.7	0.544707	1.00E-06	19.05512088
3040	ENSG00000227630	LINC01132	0.541903	1.00E-06	19.04767511
8195	ENSG00000152207	CYSLTR2	0.540309141	1.00E-06	19.04342557
30146	ENSG00000254690	GS1-393G12.12	0.540265	1.00E-06	19.0433077
6417	ENSG00000221611	SNORD88	0.539332	1.00E-06	19.04081411
12897	ENSG00000252349	SNORA31	0.539332	1.00E-06	19.04081411
29144	ENSG00000264599	AC124074.1	0.539332	1.00E-06	19.04081411
22998	ENSG00000179979	CRIPAK	0.539008	1.00E-06	19.03994716
20801	ENSG00000214093	RP11-247I13.3	0.536971	1.00E-06	19.03448465
8061	ENSG00000221519	AL390071.1	0.533469	1.00E-06	19.02504491
9628	ENSG00000207197	SNORD116-12	0.533469	1.00E-06	19.02504491
9634	ENSG00000275127	SNORD116-22	0.533469	1.00E-06	19.02504491
9635	ENSG00000207375	SNORD116-23	0.533469	1.00E-06	19.02504491
14615	ENSG00000221389	AC010754.1	0.533469	1.00E-06	19.02504491
29599	ENSG00000254080	RP11-730G20.1	0.532937	1.00E-06	19.02360547
31472	ENSG00000204011	COL5A1-AS1	0.53116	1.00E-06	19.01878698
21661	ENSG00000278799	MIR6823	0.531021	1.00E-06	19.01840939
18428	ENSG00000222033	LINC01124	0.530899	1.00E-06	19.0180779
2522	ENSG00000273129	PACERR	0.52946	1.00E-06	19.01416217
11917	ENSG00000262691	CTC-277H1.7	0.528376	1.00E-06	19.01120541
4705	ENSG00000254554	RP11-351I24.1	0.52452	1.00E-06	19.00063826
26047	ENSG00000176933	TOB2P1	0.522456	1.00E-06	18.99495002
27623	ENSG00000238976	AC004016.1	0.522119	1.00E-06	18.99401913
13181	ENSG00000267711	RP11-686D22.5	0.519027	1.00E-06	18.98545006
27315	ENSG00000112499	SLC22A2	0.518932057	1.00E-06	18.98518613
2972	ENSG00000183929	DUSP5P1	0.517077	1.00E-06	18.98001961
24299	ENSG00000272057	CTB-40H15.4	0.513918	1.00E-06	18.97117866
29711	ENSG00000253722	RP11-10N23.4	0.513657	1.00E-06	18.97044578
1719	ENSG00000276118	CH17-333M13.2	0.511241	1.00E-06	18.96364402
1942	ENSG00000238711	RNY4P25	0.511241	1.00E-06	18.96364402
13096	ENSG00000212190	RNU6-298P	0.511241	1.00E-06	18.96364402
17807	ENSG00000230964	AC018696.4	0.511241	1.00E-06	18.96364402
1935	ENSG00000273481	RP11-126K1.9	0.510179	1.00E-06	18.96064399
11763	ENSG00000259711	CTD-3032H12.2	0.509932	1.00E-06	18.95994535
19024	ENSG00000241119	UGT1A9	0.509695	1.00E-06	18.95927468
1493	ENSG00000196427	NBPF4	0.508531468	1.00E-06	18.95597752
26121	ENSG00000248167	TRIM39-RPP21	0.507561	1.00E-06	18.95322169
19213	ENSG00000226632	UBE2V1P1	0.50513	1.00E-06	18.9462952
20733	ENSG00000225465	RFPL1S	0.504865112	1.00E-06	18.94553846
17328	ENSG00000280276	RP11-314C9.1	0.504152	1.00E-06	18.94349924
2789	ENSG00000229983	RP11-15I11.2	0.504009	1.00E-06	18.94308997
11702	ENSG00000240793	UBA52P8	0.501017	1.00E-06	18.93450003
20714	ENSG00000280977	Z93930.1	0.500808	1.00E-06	18.93389808
31807	ENSG00000263522	AC107613.1	0.500808	1.00E-06	18.93389808
16118	ENSG00000267748	CTB-102L5.4	0.497796016	1.00E-06	18.92519516
8544	ENSG00000222489	SNORA79	0.497424	1.00E-06	18.92411659
11587	ENSG00000255439	RP11-196G11.1	0.497247732	1.00E-06	18.92360527
24328	ENSG00000233974	RP11-823P9.3	0.497241	1.00E-06	18.92358573
1496	ENSG00000186086	NBPF6	0.496028708	1.00E-06	18.92006409
1740	ENSG00000275075	CH17-248H7.2	0.495749	1.00E-06	18.91925034
13245	ENSG00000278660	AC243654.1	0.495749	1.00E-06	18.91925034
32801	ENSG00000261773	WI2-89031B12.1	0.495749	1.00E-06	18.91925034
704	ENSG00000224409	RP11-114B7.6	0.494519	1.00E-06	18.91566643
31506	ENSG00000196366	C9orf163	0.493272107	1.00E-06	18.91202418
22283	ENSG00000275067	MIR6825	0.492086	1.00E-06	18.90855095
3266	ENSG00000272507	RNU6-88P	0.490792	1.00E-06	18.90475221
23396	ENSG00000252489	RNU6-197P	0.490792	1.00E-06	18.90475221
31260	ENSG00000264641	AL354928.1	0.490792	1.00E-06	18.90475221
7282	ENSG00000257752	RP11-474L23.3	0.488697	1.00E-06	18.89858072
24292	ENSG00000248791	CTD-2165H16.3	0.488517	1.00E-06	18.89804924
32654	ENSG00000227234	SPANXB1	0.48835	1.00E-06	18.89755597
27631	ENSG00000273237	CTB-119C2.1	0.486277	1.00E-06	18.89141883
12188	ENSG00000263636	AC138304.1	0.485933	1.00E-06	18.89039788
29871	ENSG00000104447	TRPS1	0.484231675	1.00E-06	18.88533793
32744	ENSG00000189420	ZFP92	0.481546	1.00E-06	18.87731409
21298	ENSG00000251774	RNU6-377P	0.481168	1.00E-06	18.87618117
27876	ENSG00000205628	LINC01446	0.480749	1.00E-06	18.87492433
10349	ENSG00000260266	CTD-2311M21.2	0.479954063	1.00E-06	18.8725368
25664	ENSG00000234284	ZNF879	0.478531403	1.00E-06	18.86825408
18999	ENSG00000163295	ALPI	0.478360429	1.00E-06	18.86773853
32804	ENSG00000279245	FAM223A	0.477713163	1.00E-06	18.8657851
1922	ENSG00000261168	RP11-68I18.10	0.477372	1.00E-06	18.86475442
24539	ENSG00000271828	CTD-2310F14.1	0.476879	1.00E-06	18.86326373
8199	ENSG00000201662	RNU6-60P	0.476497	1.00E-06	18.86210761
17437	ENSG00000202227	RNU6-282P	0.476497	1.00E-06	18.86210761
31905	ENSG00000199226	RNU6-50P	0.476497	1.00E-06	18.86210761
12996	ENSG00000258924	CTB-96E2.3	0.476224	1.00E-06	18.8612808
7546	ENSG00000201428	RN7SKP71	0.475873	1.00E-06	18.86021708
16301	ENSG00000243137	PSG4	0.473503399	1.00E-06	18.85301526
1643	ENSG00000212385	RNU6-817P	0.471915	1.00E-06	18.8481675
10219	ENSG00000238311	snoU13	0.471915	1.00E-06	18.8481675
16380	ENSG00000207003	RNU6-611P	0.471915	1.00E-06	18.8481675
24399	ENSG00000201223	RNU6-1305P	0.471915	1.00E-06	18.8481675
27336	ENSG00000206681	RNU6-730P	0.471915	1.00E-06	18.8481675
29793	ENSG00000260368	RP11-521I2.3	0.471023	1.00E-06	18.84543798
20429	ENSG00000207780	MIR648	0.469907	1.00E-06	18.84201573
27329	ENSG00000280685	AP000887.1	0.469907	1.00E-06	18.84201573
14312	ENSG00000215644	GCGR	0.469469002	1.00E-06	18.84067038
29033	ENSG00000230106	SNRPCP15	0.468638	1.00E-06	18.83811442
26672	ENSG00000279289	RP3-331H24.6	0.467597	1.00E-06	18.83490615
3149	ENSG00000235386	RP11-397A15.4	0.46742	1.00E-06	18.83435994
3416	ENSG00000200887	RNU6-598P	0.46742	1.00E-06	18.83435994
9446	ENSG00000207208	RNU6-790P	0.46742	1.00E-06	18.83435994
22051	ENSG00000201121	RNY1P12	0.46742	1.00E-06	18.83435994
26691	ENSG00000207023	RNU6-975P	0.46742	1.00E-06	18.83435994
8247	ENSG00000217576	RP11-248G5.8	0.466206	1.00E-06	18.83060805
8493	ENSG00000276248	RP11-230F18.5	0.465391	1.00E-06	18.82808379
17154	ENSG00000176732	PFN4	0.464764945	1.00E-06	18.82614173
21743	ENSG00000281358	RASSF1-AS1	0.463226	1.00E-06	18.82135671
29936	ENSG00000252297	RNU6-875P	0.463011	1.00E-06	18.82068694
30310	ENSG00000207360	RNU6-14P	0.463011	1.00E-06	18.82068694
12891	ENSG00000262769	RP11-1113L8.1	0.462031	1.00E-06	18.81763013
21133	ENSG00000230345	RP13-455A7.1	0.459726	1.00E-06	18.81041474
2953	ENSG00000203684	IBA57-AS1	0.459399229	1.00E-06	18.80938891
26652	ENSG00000135298	ADGRB3	0.459230114	1.00E-06	18.80885772
510	ENSG00000238482	RNU6-1208P	0.458684	1.00E-06	18.80714106
4154	ENSG00000222051	RNU6-1165P	0.458684	1.00E-06	18.80714106
6809	ENSG00000199824	RNU6-199P	0.458684	1.00E-06	18.80714106
9194	ENSG00000206924	RNU6-689P	0.458684	1.00E-06	18.80714106
17381	ENSG00000200924	RNU6-1048P	0.458684	1.00E-06	18.80714106
21090	ENSG00000273353	CTA-268H5.12	0.458684	1.00E-06	18.80714106
29356	ENSG00000253739	RNU6-323P	0.458684	1.00E-06	18.80714106
27735	ENSG00000164532	TBX20	0.457548809	1.00E-06	18.80356613
26649	ENSG00000227706	RP11-301G19.1	0.45685	1.00E-06	18.80136103
24325	ENSG00000251629	RP11-774D14.1	0.456114959	1.00E-06	18.79903796
27965	ENSG00000182722	SEPHS1P1	0.454931	1.00E-06	18.79528822
1908	ENSG00000200175	RNU6-1309P	0.454437	1.00E-06	18.79372078
5922	ENSG00000276505	CMB9-94B1.2	0.454437	1.00E-06	18.79372078
7082	ENSG00000199179	MIRLET7I	0.454437	1.00E-06	18.79372078
17363	ENSG00000200550	RNU6-137P	0.454437	1.00E-06	18.79372078
26785	ENSG00000206715	RNU6-444P	0.454437	1.00E-06	18.79372078
32805	ENSG00000273041	ATF4P2	0.454199	1.00E-06	18.792965
32808	ENSG00000213338	ATF4P1	0.454199	1.00E-06	18.792965
4322	ENSG00000232823	TXNP1	0.453089	1.00E-06	18.78943494
5970	ENSG00000272186	RP11-110I1.13	0.453038	1.00E-06	18.78927254
26669	ENSG00000269966	RP3-331H24.5	0.452504	1.00E-06	18.78757102
10734	ENSG00000259621	RP11-654A16.1	0.451603	1.00E-06	18.78469554
12964	ENSG00000263433	RP11-260A9.1	0.45082	1.00E-06	18.78219199
9779	ENSG00000265102	MIR3942	0.450268	1.00E-06	18.78042443
16213	ENSG00000223284	RNU6-195P	0.450268	1.00E-06	18.78042443
22967	ENSG00000252150	AC092574.2	0.450268	1.00E-06	18.78042443
32163	ENSG00000277312	AL139398.1	0.450268	1.00E-06	18.78042443
7878	ENSG00000225016	LINC00328-2P	0.448212	1.00E-06	18.77382175
10975	ENSG00000279568	RP11-20I23.5	0.446941	1.00E-06	18.76972487
6707	ENSG00000222635	RNU6-1203P	0.446174	1.00E-06	18.76724692
6768	ENSG00000199237	RNU6-834P	0.446174	1.00E-06	18.76724692
18617	ENSG00000275235	AC068056.1	0.446174	1.00E-06	18.76724692
6555	ENSG00000247934	RP11-967K21.1	0.445814714	1.00E-06	18.76608471
9117	ENSG00000258951	KRT18P7	0.445477	1.00E-06	18.76499142
21308	ENSG00000250939	AC034198.7	0.445438	1.00E-06	18.76486511
52	ENSG00000224969	RP11-54O7.11	0.443861	1.00E-06	18.75974843
32171	ENSG00000147168	IL2RG	0.443668305	1.00E-06	18.75912197
27993	ENSG00000200670	RNU6-912P	0.4436	1.00E-06	18.75889984
172	ENSG00000253022	RNU6-731P	0.442154	1.00E-06	18.75418941
2851	ENSG00000221571	RNU6ATAC35P	0.442154	1.00E-06	18.75418941
24417	ENSG00000275899	AC008869.1	0.442154	1.00E-06	18.75418941
25811	ENSG00000261189	RP3-512B11.3	0.442154	1.00E-06	18.75418941
29021	ENSG00000253550	RP11-115C21.4	0.442154	1.00E-06	18.75418941
29392	ENSG00000277937	AC103724.1	0.442154	1.00E-06	18.75418941
29946	ENSG00000253227	RP11-383J24.1	0.441979	1.00E-06	18.7536183
5639	ENSG00000255503	RP11-113K21.4	0.441853	1.00E-06	18.75320695
8235	ENSG00000206920	RNY1P6	0.441262	1.00E-06	18.75127599
13680	ENSG00000250838	RP11-501C14.5	0.440336	1.00E-06	18.74824527
11674	ENSG00000261620	HMGN2P41	0.439962	1.00E-06	18.7470194
2796	ENSG00000260805	RP11-61J19.5	0.439361	1.00E-06	18.74504729
293	ENSG00000276830	MIR6730	0.439252	1.00E-06	18.74468933
29045	ENSG00000254311	SNRPCP17	0.43892	1.00E-06	18.74359848
31945	ENSG00000165583	SSX5	0.438730801	1.00E-06	18.74297647
28405	ENSG00000176125	UFSP1	0.438559	1.00E-06	18.74241142
19811	ENSG00000274491	GNAS-AS1_4	0.438207	1.00E-06	18.741253
11078	ENSG00000278434	RP11-709D24.8	0.437159	1.00E-06	18.73779858
10998	ENSG00000263280	LA16c-325D7.2	0.437077	1.00E-06	18.73752794
5414	ENSG00000255236	CTD-2655K5.1	0.436399811	1.00E-06	18.73529095
1399	ENSG00000229567	RP4-717I23.2	0.435614	1.00E-06	18.7326908
15830	ENSG00000268598	VN1R80P	0.435614	1.00E-06	18.7326908
971	ENSG00000227857	RP4-533D7.5	0.434329	1.00E-06	18.72842876
32191	ENSG00000239577	RN7SL388P	0.434329	1.00E-06	18.72842876
14822	ENSG00000267327	CTD-2008L17.1	0.431067155	1.00E-06	18.71755312
19810	ENSG00000276722	GNAS-AS1_2	0.430519	1.00E-06	18.71571738
24014	ENSG00000271817	U3	0.430283	1.00E-06	18.71492632
25690	ENSG00000253908	RP11-252I14.2	0.428639	1.00E-06	18.70940359
2781	ENSG00000227764	RP11-354K1.1	0.427954	1.00E-06	18.70709621
21398	ENSG00000213872	AC092798.2	0.427593	1.00E-06	18.70587871
24030	ENSG00000227283	RPL35AP12	0.426902	1.00E-06	18.7035454
16101	ENSG00000180479	ZNF571	0.426623443	1.00E-06	18.70260372
29351	ENSG00000272128	KB-1836B5.4	0.425849	1.00E-06	18.69998244
20042	ENSG00000280594	AP000432.1	0.425579824	1.00E-06	18.69907023
30977	ENSG00000271155	RP11-435O5.5	0.424452	1.00E-06	18.69524189
22828	ENSG00000234076	TPRG1-AS1	0.423898	1.00E-06	18.69335763
2095	ENSG00000232519	RP11-29H23.4	0.423866	1.00E-06	18.69324872
28638	ENSG00000241493	RP11-274B21.5	0.423866	1.00E-06	18.69324872
10834	ENSG00000260394	LA16c-313D11.9	0.42376135	1.00E-06	18.69289248
284	ENSG00000276869	MIR6729	0.422836	1.00E-06	18.68973869
29736	ENSG00000272509	RP11-347C18.5	0.422803	1.00E-06	18.68962609
20956	ENSG00000279833	RP4-742C19.13	0.422317	1.00E-06	18.6879668
14592	ENSG00000264183	AC091038.1	0.422081	1.00E-06	18.68716036
20827	ENSG00000236054	LL22NC03-104C7.1	0.420986	1.00E-06	18.68341273
3794	ENSG00000272791	RP11-464F9.22	0.419928	1.00E-06	18.67978246
1499	ENSG00000224698	RP11-131J3.1	0.419774	1.00E-06	18.67925329
19369	ENSG00000201728	RNA5SP479	0.41948	1.00E-06	18.6782425
28471	ENSG00000226869	LHFPL3-AS1	0.419248178	1.00E-06	18.67744499
5122	ENSG00000255947	RP11-855O10.3	0.418554	1.00E-06	18.67505424
31747	ENSG00000226153	RP3-389A20.5	0.417103	1.00E-06	18.67004416
19994	ENSG00000274391	TPTE	0.415965575	1.00E-06	18.66610461
5002	ENSG00000200376	RNU5E-10P	0.415925	1.00E-06	18.66596388
9276	ENSG00000238561	RNU6ATAC28P	0.415925	1.00E-06	18.66596388
31047	ENSG00000234709	UPF3AP3	0.413567	1.00E-06	18.65776155
6564	ENSG00000187950	OVCH1	0.413295765	1.00E-06	18.65681505
22498	ENSG00000239718	HLTF-AS1	0.413263	1.00E-06	18.65670068
18087	ENSG00000244063	AC024704.2	0.413225	1.00E-06	18.65656801
32809	ENSG00000272681	FAM223B	0.413008641	1.00E-06	18.65581244
622	ENSG00000221216	RNU6ATAC27P	0.41243	1.00E-06	18.65378975
31960	ENSG00000224292	AF196972.9	0.411875	1.00E-06	18.65184703
23171	ENSG00000263327	TAPT1-AS1	0.411854618	1.00E-06	18.65177564
2825	ENSG00000232480	TGFB2-AS1	0.411698	1.00E-06	18.65122691
3812	ENSG00000272589	ZSWIM8-AS1	0.411364	1.00E-06	18.65005602
13182	ENSG00000267745	RP11-686D22.8	0.411179	1.00E-06	18.64940706
7735	ENSG00000274427	RP11-972P1.10	0.410704	1.00E-06	18.64773947
10359	ENSG00000275527	CTD-3154N5.2	0.409847	1.00E-06	18.64472591
24558	ENSG00000272308	RP11-231G3.1	0.409847	1.00E-06	18.64472591
11850	ENSG00000279816	AC010287.1	0.409676	1.00E-06	18.64412385
22402	ENSG00000242968	RP11-731C17.1	0.409052	1.00E-06	18.64192473
10193	ENSG00000264937	AC100830.5	0.408994	1.00E-06	18.64172015
19344	ENSG00000264879	RN7SL690P	0.408994	1.00E-06	18.64172015
31473	ENSG00000232355	RP11-263F14.3	0.408994	1.00E-06	18.64172015
31643	ENSG00000223274	RNA5SP498	0.408994	1.00E-06	18.64172015
11564	ENSG00000280211	RP11-2C24.3	0.408881	1.00E-06	18.6413215
14823	ENSG00000206129	CTD-2008L17.2	0.408803402	1.00E-06	18.64104767
29755	ENSG00000270861	KB-1589B1.4	0.408642	1.00E-06	18.64047797
18560	ENSG00000272800	RP11-438L19.1	0.408237	1.00E-06	18.63904742
22302	ENSG00000239483	RPS15AP16	0.40786	1.00E-06	18.6377145
25216	ENSG00000275506	CTD-2062A1.2	0.406734	1.00E-06	18.63372607
6604	ENSG00000276115	RP11-817I4.2	0.406625	1.00E-06	18.63333939
14934	ENSG00000276934	RP11-231E4.5	0.406453	1.00E-06	18.63272901
22910	ENSG00000273331	TM4SF19-TCTEX1D2	0.404068	1.00E-06	18.62423858
26086	ENSG00000272236	XXbac-BPG170G13.32	0.403944	1.00E-06	18.62379578
1494	ENSG00000238122	RP11-483I13.2	0.403554	1.00E-06	18.62240221
29788	ENSG00000253217	KB-1991G8.1	0.403155	1.00E-06	18.62097509
21889	ENSG00000271843	RP11-245J9.5	0.40163	1.00E-06	18.61550751
20031	ENSG00000215386	MIR99AHG	0.400595866	1.00E-06	18.61178801
28271	ENSG00000105825	TFPI2	0.400194087	1.00E-06	18.61034033
9740	ENSG00000259408	RP11-3D4.3	0.400168	1.00E-06	18.61024628
13531	ENSG00000267505	CTC-296K1.3	0.399354	1.00E-06	18.60730864
19706	ENSG00000230758	SNAP23P	0.399018	1.00E-06	18.6060943
24242	ENSG00000251476	MTCO1P31	0.399018	1.00E-06	18.6060943
23351	ENSG00000250753	RP11-241F15.10	0.398682	1.00E-06	18.60487895
30164	ENSG00000254578	CTD-2517M22.16	0.398557	1.00E-06	18.60442654
17411	ENSG00000260977	RP11-333I13.1	0.397735	1.00E-06	18.601448
7861	ENSG00000256223	ZNF10	0.397362193	1.00E-06	18.60009509
1557	ENSG00000200536	SNORA25	0.3958	1.00E-06	18.59441209
8861	ENSG00000270062	RP11-248J18.3	0.3958	1.00E-06	18.59441209
31572	ENSG00000260996	RP13-122B23.8	0.395493	1.00E-06	18.59329263
14758	ENSG00000201825	RNU6-1131P	0.394468	1.00E-06	18.58954875
13534	ENSG00000131097	HIGD1B	0.394457427	1.00E-06	18.58951008
19805	ENSG00000268649	RP4-806M20.4	0.393294	1.00E-06	18.58524865
20322	ENSG00000236519	LINC01424	0.393205	1.00E-06	18.58492214
204	ENSG00000221083	SNORA77	0.392633	1.00E-06	18.58282191
7135	ENSG00000239335	LLPH-AS1	0.390743	1.00E-06	18.5758605
26098	ENSG00000227766	HCG4P5	0.390578	1.00E-06	18.57525116
24961	ENSG00000279522	CTC-487M23.6	0.390424	1.00E-06	18.57468221
26575	ENSG00000261745	RP11-506E9.3	0.390291	1.00E-06	18.57419067
9908	ENSG00000274403	CTD-2036P10.6	0.390136	1.00E-06	18.5736176
11524	ENSG00000261444	RP11-347C12.9	0.389517	1.00E-06	18.57132677
30668	ENSG00000229422	RP11-262H14.5	0.388707	1.00E-06	18.56832356
22005	ENSG00000261292	RP11-389G6.3	0.387261	1.00E-06	18.56294669
3227	ENSG00000270427	NRBF2P5	0.386778	1.00E-06	18.56114621
5349	ENSG00000199325	RNU4-39P	0.38645	1.00E-06	18.55992224
15916	ENSG00000267692	TAF9P3	0.38645	1.00E-06	18.55992224
18676	ENSG00000226658	RPL23AP30	0.385972	1.00E-06	18.55813667
24317	ENSG00000249199	CTD-2139B15.5	0.385745	1.00E-06	18.55728793
1278	ENSG00000122420	PTGFR	0.385220471	1.00E-06	18.55532485
8263	ENSG00000150276	PPIAP26	0.384145	1.00E-06	18.55129145
18286	ENSG00000275372	ZEB2_AS1_1	0.383431	1.00E-06	18.54860746
21211	ENSG00000231249	ITPR1-AS1	0.382753	1.00E-06	18.54605416
5764	ENSG00000137691	C11orf70	0.382694637	1.00E-06	18.54583416
30097	ENSG00000275558	RN7SKP175	0.382104	1.00E-06	18.54360583
10477	ENSG00000278600	RP11-81A1.6	0.381173	1.00E-06	18.54008641
11357	ENSG00000260136	CTD-2270L9.4	0.380627944	1.00E-06	18.53802196
6850	ENSG00000280827	AC055736.1	0.380459	1.00E-06	18.53738147
21622	ENSG00000273682	RP11-427P5.3	0.380459	1.00E-06	18.53738147
24329	ENSG00000279107	RP11-823P9.4	0.380459	1.00E-06	18.53738147
19334	ENSG00000273148	RP5-1068E13.7	0.380132	1.00E-06	18.53614095
24848	ENSG00000178015	GPR150	0.379799	1.00E-06	18.53487658
8347	ENSG00000272046	RP11-471M2.3	0.379651	1.00E-06	18.53431428
30098	ENSG00000254144	RP11-661A12.4	0.379478	1.00E-06	18.53365672
14917	ENSG00000266258	RP11-41O4.1	0.379055034	1.00E-06	18.5320478
27774	ENSG00000270577	RP5-1147A1.1	0.378989	1.00E-06	18.53179645
13118	ENSG00000266877	RP1-41C23.1	0.378862	1.00E-06	18.53131292
12679	ENSG00000184544	DHRS7C	0.377607	1.00E-06	18.52652598
31793	ENSG00000251869	SCARNA23	0.377532	1.00E-06	18.52623941
21553	ENSG00000235288	RP11-70C1.3	0.377347121	1.00E-06	18.52553274
6067	ENSG00000254694	RP11-50B3.4	0.376605	1.00E-06	18.52269263
1685	ENSG00000260941	LINC00622	0.375128	1.00E-06	18.51702343
209	ENSG00000229716	RPL23AP19	0.375077	1.00E-06	18.51682727
23452	ENSG00000187689	AMTN	0.374838	1.00E-06	18.51590769
32640	ENSG00000225125	RANP4	0.37465	1.00E-06	18.51518393
24760	ENSG00000249655	CTC-325J23.2	0.373681	1.00E-06	18.51144769
29625	ENSG00000272518	RP11-26J3.3	0.37358	1.00E-06	18.5110577
32856	ENSG00000235193	AC006987.4	0.372518	1.00E-06	18.50695061
2699	ENSG00000201944	SNORA72	0.371812	1.00E-06	18.50421381
24434	ENSG00000199552	SNORA63	0.371812	1.00E-06	18.50421381
31786	ENSG00000201407	SNORA68	0.371812	1.00E-06	18.50421381
9471	ENSG00000259717	LINC00677	0.370924521	1.00E-06	18.50076612
1495	ENSG00000241361	SLC25A24P1	0.37032848	1.00E-06	18.49844598
4284	ENSG00000236799	RP11-383C6.2	0.369604	1.00E-06	18.49562084
30648	ENSG00000223379	RP11-374M1.4	0.369091	1.00E-06	18.49361703
18694	ENSG00000281201	AC007279.1	0.369075	1.00E-06	18.49355449
3209	ENSG00000238840	U8	0.369017	1.00E-06	18.49332775
13185	ENSG00000154760	SLFN13	0.368921224	1.00E-06	18.49295326
29887	ENSG00000164761	TNFRSF11B	0.368050249	1.00E-06	18.48954322
27871	ENSG00000228897	CTD-2021A8.2	0.367263	1.00E-06	18.48645403
26315	ENSG00000274259	XXbac-BPG294E21.9	0.365844252	1.00E-06	18.48087006
2448	ENSG00000231966	RP11-12M5.4	0.365141	1.00E-06	18.47809415
26651	ENSG00000230910	RP3-525N10.2	0.36493041	1.00E-06	18.47726185
30972	ENSG00000271384	RP11-435O5.7	0.36463	1.00E-06	18.47607374
7221	ENSG00000258245	RP11-114H23.3	0.364449	1.00E-06	18.47535742
32740	ENSG00000268883	PNMA6B	0.364413	1.00E-06	18.4752149
17956	ENSG00000235319	AC012360.4	0.364089	1.00E-06	18.47393163
13103	ENSG00000264456	RP11-848P1.2	0.364031	1.00E-06	18.47370179
15524	ENSG00000267212	CTD-2659N19.9	0.363667	1.00E-06	18.47225849
921	ENSG00000281534	AL139220.1	0.363549	1.00E-06	18.4717903
2542	ENSG00000238754	snoU109	0.363549	1.00E-06	18.4717903
3158	ENSG00000224014	RP11-488L18.6	0.363549	1.00E-06	18.4717903
19991	ENSG00000278106	RP11-589M2.1	0.363549	1.00E-06	18.4717903
28138	ENSG00000201643	SNORA14A	0.363549	1.00E-06	18.4717903
2459	ENSG00000236719	OVAAL	0.362572	1.00E-06	18.46790799
16943	ENSG00000268750	CTD-2583A14.10	0.362218016	1.00E-06	18.46649878
12034	ENSG00000279569	RP11-394B2.1	0.361459	1.00E-06	18.46347249
24316	ENSG00000248223	CTD-2139B15.2	0.361247	1.00E-06	18.46262608
20125	ENSG00000252950	RNA5SP490	0.360876	1.00E-06	18.46114367
7104	ENSG00000185306	C12orf56	0.360516372	1.00E-06	18.45970525
4201	ENSG00000221767	MIR1307	0.360009	1.00E-06	18.45767345
8361	ENSG00000235984	GPC5-AS1	0.358725317	1.00E-06	18.45252004
6723	ENSG00000221491	SNORA2C	0.358243	1.00E-06	18.45057899
22357	ENSG00000249020	SNORA58	0.358243	1.00E-06	18.45057899
12461	ENSG00000262358	CTD-3195I5.4	0.358074	1.00E-06	18.44989824
32677	ENSG00000227083	L29074.3	0.358002	1.00E-06	18.44960812
32260	ENSG00000165259	HDX	0.357498671	1.00E-06	18.44757835
4800	ENSG00000256282	RP11-504G3.4	0.35641734	1.00E-06	18.443208
21797	ENSG00000221518	RNU6ATAC16P	0.355646	1.00E-06	18.44008241
32502	ENSG00000278504	UPF3BP2	0.355646	1.00E-06	18.44008241
24301	ENSG00000249332	RP1-251I12.1	0.353946	1.00E-06	18.43316975
15637	ENSG00000267056	AC005336.4	0.35378	1.00E-06	18.43249297
31114	ENSG00000228053	RP11-151F5.2	0.353663	1.00E-06	18.43201577
14752	ENSG00000266957	RP11-49K24.4	0.35337	1.00E-06	18.43082004
26843	ENSG00000219755	RP1-199J3.5	0.353107	1.00E-06	18.4297459
13881	ENSG00000280588	AC104763.1	0.353087	1.00E-06	18.42966418
21755	ENSG00000273356	RP11-804H8.6	0.353084	1.00E-06	18.42965192
318	ENSG00000251866	SCARNA21	0.350566	1.00E-06	18.41932656
28719	ENSG00000272941	RP11-134L10.1	0.349122	1.00E-06	18.41337175
11997	ENSG00000260371	RP11-343C2.9	0.348222	1.00E-06	18.40964783
3050	ENSG00000227962	RP11-382D8.3	0.348079	1.00E-06	18.40905525
13306	ENSG00000222777	RNU6-233P	0.348079	1.00E-06	18.40905525
15172	ENSG00000267205	AC005954.4	0.346771	1.00E-06	18.40362373
6614	ENSG00000274976	RP11-8P13.5	0.345628	1.00E-06	18.39886057
20102	ENSG00000273464	RP11-313P22.1	0.345628	1.00E-06	18.39886057
27313	ENSG00000213073	RP11-288H12.3	0.344501	1.00E-06	18.39414865
12120	ENSG00000274220	RP11-77K12.9	0.343574	1.00E-06	18.39026134
14179	ENSG00000277382	RP11-318A15.8	0.343211	1.00E-06	18.38873627
19529	ENSG00000201221	RNU4-40P	0.343211	1.00E-06	18.38873627
20054	ENSG00000233215	AP000472.2	0.343157441	1.00E-06	18.38851111
4635	ENSG00000282556	RP11-304C12.5	0.343007	1.00E-06	18.38787849
21096	ENSG00000232363	RP1-102D24.5	0.342919	1.00E-06	18.38750832
20103	ENSG00000174680	GRIK1-AS1	0.34241328	1.00E-06	18.38537913
3044	ENSG00000273416	RP4-597N16.4	0.342413	1.00E-06	18.38537795
10976	ENSG00000280402	RP11-20I23.10	0.340958	1.00E-06	18.37923451
20721	ENSG00000281592	Z95116.1	0.340827	1.00E-06	18.3786801
21224	ENSG00000223719	AC024162.2	0.340827	1.00E-06	18.3786801
28853	ENSG00000239468	RN7SL569P	0.340827	1.00E-06	18.3786801
10980	ENSG00000279057	CTD-3126B10.5	0.340091	1.00E-06	18.3755613
6801	ENSG00000274797	RP11-407N8.5	0.34004	1.00E-06	18.37534494
7059	ENSG00000269903	RP11-571M6.18	0.34004	1.00E-06	18.37534494
12958	ENSG00000266806	RP11-744K17.3	0.339339	1.00E-06	18.37236772
26379	ENSG00000240733	RN7SL502P	0.338478	1.00E-06	18.36870254
9242	ENSG00000100583	SAMD15	0.337701147	1.00E-06	18.36538755
30351	ENSG00000229298	TUBB8P1	0.337546	1.00E-06	18.3647246
16494	ENSG00000268583	CTC-453G23.8	0.337341	1.00E-06	18.36384815
6511	ENSG00000274987	RP11-295I5.3	0.337314	1.00E-06	18.36373267
13333	ENSG00000274621	MIR6867	0.336962	1.00E-06	18.36222638
22894	ENSG00000276489	MIR6829	0.336962	1.00E-06	18.36222638
22988	ENSG00000227189	AC092535.3	0.336413	1.00E-06	18.35987393
20038	ENSG00000226580	RPL39P40	0.336159	1.00E-06	18.35878425
1497	ENSG00000243967	NBPF5P	0.33561	1.00E-06	18.35642618
3154	ENSG00000215796	RP11-551G24.2	0.335301	1.00E-06	18.35509726
9469	ENSG00000283071	RP11-736N17.11	0.33524	1.00E-06	18.35483477
6592	ENSG00000276058	STMN1P1	0.334631	1.00E-06	18.35221158
19465	ENSG00000271803	RP1-63M2.5	0.334631	1.00E-06	18.35221158
30361	ENSG00000236921	RP11-408N14.1	0.332364	1.00E-06	18.3424046
8325	ENSG00000136160	EDNRB	0.331631565	1.00E-06	18.33922181
10927	ENSG00000265386	RN7SL219P	0.331616	1.00E-06	18.33915409
19995	ENSG00000278678	CYCSP41	0.331616	1.00E-06	18.33915409
21936	ENSG00000266780	MIR4444-2	0.331616	1.00E-06	18.33915409
24918	ENSG00000239808	RN7SL255P	0.331616	1.00E-06	18.33915409
31642	ENSG00000264510	BX649553.3	0.331616	1.00E-06	18.33915409
13144	ENSG00000274341	RP11-227G15.10	0.330499	1.00E-06	18.33428638
25898	ENSG00000187566	NHLRC1	0.330499	1.00E-06	18.33428638
28861	ENSG00000240877	RN7SL521P	0.330499	1.00E-06	18.33428638
3272	ENSG00000252118	RNU6ATAC39P	0.32939	1.00E-06	18.32943723
28750	ENSG00000228360	RP11-365F18.1	0.328838	1.00E-06	18.3270175
8025	ENSG00000225039	LINC01058	0.328655	1.00E-06	18.32621441
23375	ENSG00000229585	RPL21P44	0.327888	1.00E-06	18.32284358
4998	ENSG00000265559	RN7SL652P	0.327194	1.00E-06	18.31978677
31616	ENSG00000276579	AC136352.2	0.327194	1.00E-06	18.31978677
2050	ENSG00000271380	RP11-307C12.12	0.326589	1.00E-06	18.31711667
10819	ENSG00000276984	LA16c-359F1.1	0.326108	1.00E-06	18.31499031
30606	ENSG00000278077	RP11-157L3.10	0.325644	1.00E-06	18.31293612
16094	ENSG00000267682	CTD-3220F14.2	0.325326	1.00E-06	18.3115266
23549	ENSG00000250325	IGBP1P4	0.325148	1.00E-06	18.31073702
27183	ENSG00000196634	LUADT1	0.325028	1.00E-06	18.31020448
19897	ENSG00000273154	RP4-583P15.15	0.324810005	1.00E-06	18.30923655
6023	ENSG00000255342	RP11-762B21.5	0.324311	1.00E-06	18.30701843
31833	ENSG00000235510	BX842568.1	0.324311	1.00E-06	18.30701843
14831	ENSG00000277837	RP11-714M23.2	0.322069	1.00E-06	18.29701028
2029	ENSG00000264384	RN7SL431P	0.321831	1.00E-06	18.29594377
16860	ENSG00000231274	SBK3	0.32089725	1.00E-06	18.2917519
9247	ENSG00000212371	SNORA46	0.320779	1.00E-06	18.29122017
19971	ENSG00000279167	bP-2168N6.3	0.320779	1.00E-06	18.29122017
13667	ENSG00000244559	CTD-2377D24.2	0.320378	1.00E-06	18.28941556
20624	ENSG00000272973	KB-1125A3.11	0.320255	1.00E-06	18.28886157
20327	ENSG00000273027	LL21NC02-1C16.1	0.320082	1.00E-06	18.28808202
18011	ENSG00000230650	AC112229.1	0.319851	1.00E-06	18.28704047
10058	ENSG00000259709	CTD-2184D3.7	0.31911007	1.00E-06	18.28369461
18269	ENSG00000237772	AC092620.3	0.319015	1.00E-06	18.28326474
26926	ENSG00000271789	RP5-1112D6.7	0.318926	1.00E-06	18.28286219
23352	ENSG00000280630	AC119751.5	0.318696	1.00E-06	18.28182139
19234	ENSG00000230176	LINC01433	0.318554	1.00E-06	18.28117843
32251	ENSG00000278530	CHMP1B2P	0.318464722	1.00E-06	18.28077404
2674	ENSG00000236779	RP11-430C7.2	0.317742	1.00E-06	18.27749628
19553	ENSG00000269846	RP4-621N11.2	0.316867	1.00E-06	18.27351789
16293	ENSG00000248257	PSG10P	0.316462086	1.00E-06	18.27167314
32218	ENSG00000224430	MKRN5P	0.31582	1.00E-06	18.26874301
18033	ENSG00000279191	RP11-803D5.1	0.315675	1.00E-06	18.26808048
5628	ENSG00000254885	RP11-802F5.1	0.315231	1.00E-06	18.26604989
23450	ENSG00000109205	ODAM	0.314207417	1.00E-06	18.26135771
28515	ENSG00000273055	CTB-13F3.1	0.314107	1.00E-06	18.26089657
29641	ENSG00000272425	RP11-363E6.4	0.314089	1.00E-06	18.26081389
24006	ENSG00000279703	RP11-364P22.3	0.314023	1.00E-06	18.2605107
25119	ENSG00000279197	CTB-3M24.1	0.313271	1.00E-06	18.2570517
19362	ENSG00000230387	RP4-737E23.2	0.313253833	1.00E-06	18.25697263
5006	ENSG00000165923	AGBL2	0.311941398	1.00E-06	18.2509155
26024	ENSG00000184357	HIST1H1B	0.31134	1.00E-06	18.24813142
7698	ENSG00000256304	CCDC150P1	0.310207	1.00E-06	18.24287172
1225	ENSG00000279230	AL158839.1	0.309973	1.00E-06	18.24178303
27513	ENSG00000230825	AC005532.5	0.309183778	1.00E-06	18.2381051
10768	ENSG00000278456	RP11-66B24.9	0.309161	1.00E-06	18.23799881
7531	ENSG00000257767	RP11-162P23.2	0.308864	1.00E-06	18.2366122
26397	ENSG00000275550	RP4-744I24.4	0.308674	1.00E-06	18.23572444
5481	ENSG00000228915	OR7E128P	0.308343	1.00E-06	18.23417657
8139	ENSG00000235285	SMIM2-IT1	0.308029	1.00E-06	18.23270666
28884	ENSG00000279536	RP11-445N20.2	0.307428	1.00E-06	18.22988904
17785	ENSG00000265507	MIR4435-1	0.306745	1.00E-06	18.2266803
18032	ENSG00000266139	MIR4435-2	0.306745	1.00E-06	18.2266803
25169	ENSG00000249803	RP11-114H21.2	0.306744831	1.00E-06	18.22667951
32277	ENSG00000226081	USP12PX	0.306145	1.00E-06	18.2238556
19251	ENSG00000233578	EIF4EP1	0.305789	1.00E-06	18.22217698
25091	ENSG00000277192	RP11-89G4.1	0.305789	1.00E-06	18.22217698
12264	ENSG00000276337	RP11-106D4.2	0.305687	1.00E-06	18.22169567
32533	ENSG00000237331	XIAP-AS1	0.305472	1.00E-06	18.22068062
32784	ENSG00000231830	XX-FW83128A1.2	0.305125	1.00E-06	18.21904086
26446	ENSG00000223946	RP11-533O20.2	0.30484	1.00E-06	18.21769269
48	ENSG00000272512	RP11-54O7.17	0.304451	1.00E-06	18.21585053
10191	ENSG00000239465	RP11-330L19.2	0.303582	1.00E-06	18.21172673
21147	ENSG00000229409	RP11-494O16.3	0.302958	1.00E-06	18.20875828
8359	ENSG00000283097	RP11-165N12.2	0.302784	1.00E-06	18.20792945
23960	ENSG00000250350	RP11-731D1.3	0.301099	1.00E-06	18.19987839
8014	ENSG00000223460	GAPDHP69	0.300903	1.00E-06	18.19893896
31416	ENSG00000230289	RP11-334J6.6	0.30066	1.00E-06	18.19777342
2914	ENSG00000272562	RP11-396C23.4	0.300484	1.00E-06	18.19692865
9201	ENSG00000273565	CTD-3075F15.1	0.300484	1.00E-06	18.19692865
1168	ENSG00000187140	FOXD3	0.299981	1.00E-06	18.1945116
13203	ENSG00000270806	C17orf50	0.29995178	1.00E-06	18.19437107
3353	ENSG00000180592	SKIDA1	0.29974911	1.00E-06	18.19339594
5555	ENSG00000054938	CHRDL2	0.299641337	1.00E-06	18.19287714
1788	ENSG00000201558	RNVU1-6	0.299263	1.00E-06	18.19105439
3641	ENSG00000228527	RP11-179B15.5	0.299263	1.00E-06	18.19105439
32681	ENSG00000176988	FMR1NB	0.299002827	1.00E-06	18.1897996
24663	ENSG00000272081	CTD-2376I4.2	0.298052	1.00E-06	18.18520453
32709	ENSG00000228728	RP11-316K19.3	0.298052	1.00E-06	18.18520453
25675	ENSG00000225051	HMGB3P22	0.297449707	1.00E-06	18.18228623
3471	ENSG00000236514	RP11-162G10.5	0.297089	1.00E-06	18.18053566
25681	ENSG00000222448	RN7SKP150	0.296616	1.00E-06	18.1782369
8113	ENSG00000277662	RP11-74J13.9	0.296253	1.00E-06	18.17647024
20635	ENSG00000272787	KB-226F1.2	0.296104	1.00E-06	18.17574445
16226	ENSG00000279108	CTC-490E21.11	0.29571	1.00E-06	18.17382351
603	ENSG00000252947	SCARNA1	0.295658	1.00E-06	18.17356979
7631	ENSG00000240925	RPS20P31	0.295658	1.00E-06	18.17356979
9284	ENSG00000222990	RNU4-22P	0.295658	1.00E-06	18.17356979
28822	ENSG00000230556	AC073264.6	0.295658	1.00E-06	18.17356979
31594	ENSG00000278315	AL583842.5	0.295658	1.00E-06	18.17356979
31627	ENSG00000276207	AC138775.1	0.295658	1.00E-06	18.17356979
3299	ENSG00000272853	RP11-398C13.6	0.29477	1.00E-06	18.16923018
3867	ENSG00000241317	RP11-342M3.1	0.29477	1.00E-06	18.16923018
26865	ENSG00000219902	RPL35P3	0.294123	1.00E-06	18.16606008
7164	ENSG00000256678	RP11-611O2.2	0.294057	1.00E-06	18.16573631
22628	ENSG00000239227	RP11-12K11.1	0.293887	1.00E-06	18.16490202
9000	ENSG00000258777	HIF1A-AS1	0.293572	1.00E-06	18.16335485
27316	ENSG00000230234	RP1-276N6.2	0.293004	1.00E-06	18.16056083
17663	ENSG00000257800	FNBP1P1	0.2929	1.00E-06	18.16004867
20114	ENSG00000234107	TPT1P1	0.292454	1.00E-06	18.1578502
31124	ENSG00000224644	RP11-16L21.7	0.291646	1.00E-06	18.15385876
11963	ENSG00000240435	RPS12P27	0.291271	1.00E-06	18.15200254
7899	ENSG00000233469	ST6GALNAC4P1	0.291131	1.00E-06	18.15130894
8661	ENSG00000254692	RP11-468E2.1	0.290905	1.00E-06	18.15018857
19799	ENSG00000231290	APCDD1L-AS1	0.290825852	1.00E-06	18.149796
30250	ENSG00000197646	PDCD1LG2	0.290532	1.00E-06	18.14833755
28010	ENSG00000244657	GS1-124K5.8	0.289532	1.00E-06	18.14336328
15490	ENSG00000257591	ZNF625	0.289011898	1.00E-06	18.14076936
8294	ENSG00000233460	RPL35AP31	0.288359	1.00E-06	18.13750653
14598	ENSG00000266283	RP11-627G18.1	0.287425	1.00E-06	18.13282603
13058	ENSG00000263370	RP11-68I3.5	0.287013	1.00E-06	18.13075656
28212	ENSG00000278236	uc_338	0.285344	1.00E-06	18.1223427
27974	ENSG00000207062	SNORA15	0.285292	1.00E-06	18.12207977
10379	ENSG00000261779	RP11-69H7.3	0.284445	1.00E-06	18.1177902
20029	ENSG00000229425	AJ006998.2	0.284019538	1.00E-06	18.11563065
19384	ENSG00000276952	RP5-965G21.6	0.28399	1.00E-06	18.1154806
7605	ENSG00000277873	RP11-33N14.3	0.282787	1.00E-06	18.10935627
402	ENSG00000230424	RP1-43E13.2	0.282651	1.00E-06	18.10866228
15709	ENSG00000269161	CTD-3131K8.3	0.282541	1.00E-06	18.10810071
22986	ENSG00000251652	RP11-20I20.2	0.28216765	1.00E-06	18.10619307
17102	ENSG00000229087	RP11-32P22.1	0.282064	1.00E-06	18.10566302
15031	ENSG00000197561	ELANE	0.28168	1.00E-06	18.10369761
21185	ENSG00000226738	CTA-384D8.31	0.281345	1.00E-06	18.1019808
27829	ENSG00000230160	AC004854.5	0.281256	1.00E-06	18.10152435
1463	ENSG00000230946	HNRNPA1P68	0.280739	1.00E-06	18.09886997
11474	ENSG00000257691	RP11-345J4.1	0.280132	1.00E-06	18.09574727
11797	ENSG00000261429	DPPA2P4	0.279494	1.00E-06	18.09245779
10992	ENSG00000215148	PRSS41	0.279134	1.00E-06	18.09059834
1143	ENSG00000270457	RP11-467C18.1	0.278793	1.00E-06	18.08883481
4357	ENSG00000232334	RP11-47G11.2	0.278583	1.00E-06	18.0877477
14195	ENSG00000279801	RP11-75C10.6	0.278461	1.00E-06	18.08711576
8064	ENSG00000242715	CCDC169	0.278210456	1.00E-06	18.08581712
18903	ENSG00000267034	RP11-384O8.1	0.278069	1.00E-06	18.08508339
20111	ENSG00000238390	SNORA81	0.277284	1.00E-06	18.08100485
7885	ENSG00000121388	RP11-408E5.4	0.276423	1.00E-06	18.07651814
26304	ENSG00000275010	MIR6834	0.276298	1.00E-06	18.07586559
20276	ENSG00000237864	LINC00322	0.276195	1.00E-06	18.07532768
19812	ENSG00000225806	RP1-309F20.3	0.276175579	1.00E-06	18.07522623
19936	ENSG00000279769	CH507-42P11.3	0.276158	1.00E-06	18.0751344
8918	ENSG00000258413	RP11-665C16.6	0.275797112	1.00E-06	18.07324783
19736	ENSG00000224397	LINC01272	0.275732131	1.00E-06	18.07290787
14844	ENSG00000274354	RP11-1151B14.5	0.275339	1.00E-06	18.07084945
10404	ENSG00000182950	ODF3L1	0.274942	1.00E-06	18.06876778
3218	ENSG00000215267	AKR1C7P	0.274186	1.00E-06	18.06479538
27579	ENSG00000271133	CTA-293F17.1	0.2738794	1.00E-06	18.06318123
10051	ENSG00000259438	CTD-2650P22.1	0.273836	1.00E-06	18.0629526
601	ENSG00000270031	RP3-426I6.6	0.273422	1.00E-06	18.0607698
27349	ENSG00000249141	RP11-514O12.4	0.273353	1.00E-06	18.06040568
31542	ENSG00000279073	RP11-229P13.27	0.272745998	1.00E-06	18.0571985
12681	ENSG00000283025	RP11-477N12.5	0.272284	1.00E-06	18.05475268
4194	ENSG00000213277	MARCKSL1P1	0.272158	1.00E-06	18.05408492
14958	ENSG00000275178	RP11-4B16.3	0.271907	1.00E-06	18.05275377
8282	ENSG00000184226	PCDH9	0.271629512	1.00E-06	18.05128071
11927	ENSG00000159723	AGRP	0.271092	1.00E-06	18.04842301
9855	ENSG00000274798	CTD-2129N1.1	0.27099	1.00E-06	18.04788009
5811	ENSG00000170290	SLN	0.270856	1.00E-06	18.04716652
7430	ENSG00000257758	KRT18P20	0.270748	1.00E-06	18.04659116
6686	ENSG00000257906	RP1-90J4.1	0.270291	1.00E-06	18.04415395
3036	ENSG00000272362	RP4-781K5.9	0.269666	1.00E-06	18.04081411
19420	ENSG00000274364	RP3-324O17.7	0.269666	1.00E-06	18.04081411
26636	ENSG00000225121	EEF1B2P5	0.268682	1.00E-06	18.03554015
9883	ENSG00000279937	AC073657.1	0.268192	1.00E-06	18.03290668
2715	ENSG00000162888	C1orf147	0.267875	1.00E-06	18.03120042
12515	ENSG00000262227	RP5-1050D4.5	0.267219	1.00E-06	18.02766307
26352	ENSG00000217004	RP3-329A5.1	0.2672	1.00E-06	18.02756048
19351	ENSG00000275457	RP1-198K11.5	0.267058	1.00E-06	18.02679358
217	ENSG00000252404	SCARNA16	0.266735	1.00E-06	18.02504762
2669	ENSG00000280924	LINC00628	0.266527	1.00E-06	18.02392216
31911	ENSG00000213997	PGAM1P7	0.266372	1.00E-06	18.02308291
32088	ENSG00000230105	RP11-431N15.2	0.266051	1.00E-06	18.0213433
979	ENSG00000225779	RP4-603I14.3	0.265293	1.00E-06	18.01722708
9164	ENSG00000270140	RP5-1021I20.6	0.265293	1.00E-06	18.01722708
13060	ENSG00000240531	RPL21P123	0.265293	1.00E-06	18.01722708
12970	ENSG00000266313	RP11-173M1.4	0.265009	1.00E-06	18.01568183
1324	ENSG00000229505	RP4-682E18.1	0.264734	1.00E-06	18.01418397
31198	ENSG00000270917	RP11-27I1.6	0.264578	1.00E-06	18.01333358
13712	ENSG00000249176	RP11-304F15.5	0.263678	1.00E-06	18.00841768
8804	ENSG00000258969	RP11-305B6.3	0.263538	1.00E-06	18.00765148
7497	ENSG00000277595	RP11-946P6.6	0.263394	1.00E-06	18.00686296
25977	ENSG00000278588	HIST1H2BI	0.262787	1.00E-06	18.00353438
19587	ENSG00000261431	RP4-616B8.4	0.262456	1.00E-06	18.00171605
5035	ENSG00000265566	RN7SL605P	0.261989	1.00E-06	17.99914671
9489	ENSG00000256500	RP11-73M18.2	0.261734	1.00E-06	17.99774182
22659	ENSG00000242578	RP11-469J4.3	0.261657	1.00E-06	17.99731733
868	ENSG00000227527	RP11-223A3.1	0.26159	1.00E-06	17.99694787
23729	ENSG00000249965	CDC42P4	0.261523	1.00E-06	17.99657831
18106	ENSG00000258910	RP11-19E11.1	0.260505401	1.00E-06	17.99095376
5478	ENSG00000255157	CTD-2313N18.8	0.259710525	1.00E-06	17.98654496
5280	ENSG00000270526	SNRPGP19	0.259678	1.00E-06	17.98636427
14431	ENSG00000266397	RP11-737O24.1	0.259222	1.00E-06	17.98382864
6400	ENSG00000271370	RP11-253I19.4	0.258993	1.00E-06	17.98255358
8896	ENSG00000271075	RP11-589M4.4	0.258312	1.00E-06	17.97875514
14600	ENSG00000265943	RP11-739L10.1	0.258312	1.00E-06	17.97875514
23137	ENSG00000207716	MIR572	0.258312	1.00E-06	17.97875514
25614	ENSG00000240729	CTD-2301A4.3	0.257769	1.00E-06	17.97571925
5576	ENSG00000255507	RP11-535A19.2	0.257295857	1.00E-06	17.9730687
4356	ENSG00000213438	YBX2P1	0.25702	1.00E-06	17.9715211
13062	ENSG00000265713	RP11-82O19.2	0.256959	1.00E-06	17.97117866
31727	ENSG00000225833	GS1-594A7.3	0.256511	1.00E-06	17.96866117
1661	ENSG00000271427	RP11-188D8.1	0.256066	1.00E-06	17.96615618
20731	ENSG00000239127	SNORD125	0.255621	1.00E-06	17.96364684
1186	ENSG00000235804	RP4-535B20.2	0.2544	1.00E-06	17.95673915
26053	ENSG00000270326	RP5-874C20.6	0.254296	1.00E-06	17.95614924
22902	ENSG00000228413	AC024937.2	0.253956	1.00E-06	17.95421903
17012	ENSG00000186487	MYT1L	0.2536908	1.00E-06	17.95271168
23849	ENSG00000246876	RP11-519M16.1	0.253426816	1.00E-06	17.95120967
26629	ENSG00000275046	RP11-136G2.1	0.252924	1.00E-06	17.94834442
2853	ENSG00000257551	HLX-AS1	0.252652	1.00E-06	17.94679207
12695	ENSG00000263388	CTC-297N7.10	0.252571	1.00E-06	17.94632947
2780	ENSG00000228792	RP11-354K1.2	0.251688	1.00E-06	17.94127691
19813	ENSG00000270951	RP1-309F20.4	0.251688	1.00E-06	17.94127691
4740	ENSG00000254670	CTC-497E21.3	0.251181	1.00E-06	17.93836781
14819	ENSG00000267284	RP11-397A16.1	0.251177256	1.00E-06	17.93834631
13532	ENSG00000267405	CTC-296K1.4	0.250831	1.00E-06	17.93635614
17579	ENSG00000273064	RP11-474G23.3	0.25066	1.00E-06	17.93537227
9918	ENSG00000261687	RP11-473C18.3	0.250434	1.00E-06	17.93407092
7877	ENSG00000244155	CYP4F34P	0.249899	1.00E-06	17.9309856
5593	ENSG00000255100	RP11-21L23.3	0.24935198	1.00E-06	17.92782413
26302	ENSG00000274694	MIR6873	0.249291	1.00E-06	17.92747127
20156	ENSG00000273102	AP000569.9	0.249133	1.00E-06	17.92655661
10924	ENSG00000260107	AC005606.15	0.248746	1.00E-06	17.9243138
1730	ENSG00000270962	RP11-403I13.10	0.248712	1.00E-06	17.92411659
31164	ENSG00000237073	RP11-168K11.2	0.248503	1.00E-06	17.92290374
18277	ENSG00000270390	RP11-470B22.1	0.248202	1.00E-06	17.92115522
30882	ENSG00000186354	C9orf47	0.248191738	1.00E-06	17.92109557
27216	ENSG00000216906	RP11-350J20.9	0.248102	1.00E-06	17.92057384
1453	ENSG00000225169	BRI3P1	0.247992	1.00E-06	17.91993406
14609	ENSG00000283084	RP11-639E23.1	0.247874	1.00E-06	17.91924743
23640	ENSG00000214559	RP11-323J4.1	0.24725	1.00E-06	17.915611
11931	ENSG00000261386	CTD-2012K14.6	0.247054119	1.00E-06	17.91446758
15821	ENSG00000237440	ZNF737	0.246620328	1.00E-06	17.9119322
11424	ENSG00000184730	APOBR	0.245913	1.00E-06	17.90778848
6834	ENSG00000257649	METTL7AP1	0.245396	1.00E-06	17.90475221
20929	ENSG00000224279	RP1-199H16.6	0.245396	1.00E-06	17.90475221
15099	ENSG00000279653	LLNLR-304A6.1	0.244906	1.00E-06	17.90186859
20763	ENSG00000273350	RP4-539M6.20	0.244784	1.00E-06	17.90114974
32844	ENSG00000176679	TGIF2LY	0.244660397	1.00E-06	17.90042106
14422	ENSG00000266405	CBX3P2	0.244193	1.00E-06	17.89766232
9110	ENSG00000222640	RNU2-51P	0.24415	1.00E-06	17.89740825
24454	ENSG00000272234	CTD-2325A15.5	0.24377	1.00E-06	17.89516106
16305	ENSG00000204936	CD177	0.243727902	1.00E-06	17.89491189
30207	ENSG00000228115	RP11-165F24.5	0.243569	1.00E-06	17.893971
31136	ENSG00000213529	RP11-432F4.2	0.243569	1.00E-06	17.893971
25323	ENSG00000280047	CTC-463A16.1	0.24343	1.00E-06	17.89314745
1008	ENSG00000225028	RP11-330M19.1	0.243359	1.00E-06	17.8927266
10081	ENSG00000277548	RP11-139H15.6	0.241769	1.00E-06	17.88326975
12428	ENSG00000274758	RP1-59D14.10	0.241769	1.00E-06	17.88326975
24182	ENSG00000272566	RP11-462G22.2	0.241373	1.00E-06	17.88090478
18904	ENSG00000237732	AC010980.2	0.241207518	1.00E-06	17.87991535
3684	ENSG00000272892	RP11-57G10.8	0.240978	1.00E-06	17.87854192
12073	ENSG00000280264	AC004158.1	0.240815	1.00E-06	17.87756573
3090	ENSG00000226014	RP11-467I20.4	0.240584	1.00E-06	17.87618117
30646	ENSG00000170152	RP11-374M1.7	0.240488	1.00E-06	17.87560538
22961	ENSG00000198155	ZNF876P	0.240456665	1.00E-06	17.87541739
11779	ENSG00000272372	RP11-441F2.5	0.239556	1.00E-06	17.87000342
12776	ENSG00000264892	NOS2P4	0.23941	1.00E-06	17.86912389
28287	ENSG00000233942	AC004012.1	0.238963	1.00E-06	17.86642773
8875	ENSG00000277050	RP11-102G14.1	0.238852	1.00E-06	17.86575743
25952	ENSG00000275714	HIST1H3A	0.238828	1.00E-06	17.86561246
6620	ENSG00000258368	ZNF970P	0.238781	1.00E-06	17.86532852
848	ENSG00000238186	RP11-656D10.6	0.238341	1.00E-06	17.86266762
17182	ENSG00000231655	AC011742.3	0.23785	1.00E-06	17.8596925
8146	ENSG00000276527	RP11-442J21.2	0.236526	1.00E-06	17.85163925
23555	ENSG00000249960	RP11-791G16.5	0.236357	1.00E-06	17.85060807
9973	ENSG00000259932	CTD-2651B20.7	0.236336	1.00E-06	17.85047988
5541	ENSG00000256098	RP11-691F15.1	0.235958	1.00E-06	17.84817056
21026	ENSG00000238498	SNORD13P1	0.235958	1.00E-06	17.84817056
25307	ENSG00000240974	CTD-2024I7.1	0.235958	1.00E-06	17.84817056
29982	ENSG00000271509	RP11-382A18.3	0.235958	1.00E-06	17.84817056
30199	ENSG00000231808	LINC01388	0.235958	1.00E-06	17.84817056
25117	ENSG00000250244	CTB-49A3.4	0.235957488	1.00E-06	17.84816743
12435	ENSG00000279432	RP11-135N5.3	0.235807	1.00E-06	17.84724702
23158	ENSG00000251379	RP11-484O2.1	0.235344	1.00E-06	17.84441155
14772	ENSG00000279250	RP11-46D1.2	0.235204	1.00E-06	17.84355307
14894	ENSG00000269989	RP11-635N19.3	0.234828	1.00E-06	17.84124491
25775	ENSG00000230648	RP3-406P24.3	0.234828	1.00E-06	17.84124491
15894	ENSG00000276030	CTD-2027I19.3	0.234446	1.00E-06	17.83889614
23583	ENSG00000273389	RP13-514E23.2	0.233893	1.00E-06	17.83548916
13068	ENSG00000265739	RP11-354P11.3	0.23371	1.00E-06	17.83435994
14581	ENSG00000222087	RNU6-721P	0.23371	1.00E-06	17.83435994
24796	ENSG00000241965	RPS2P25	0.233549	1.00E-06	17.83336574
11998	ENSG00000259900	RP11-343C2.7	0.232700503	1.00E-06	17.82811481
29951	ENSG00000170881	RNF139	0.2326713	1.00E-06	17.82793374
29479	ENSG00000246430	LINC00968	0.232607505	1.00E-06	17.82753812
16985	ENSG00000273901	CTD-2619J13.27	0.232603	1.00E-06	17.82751018
10399	ENSG00000274515	CTD-2026K11.5	0.232053	1.00E-06	17.82409482
19121	ENSG00000228989	AC133528.2	0.231796	1.00E-06	17.82249615
23856	ENSG00000251388	RP11-427M20.1	0.23152	1.00E-06	17.8207773
1401	ENSG00000229635	RP4-713B5.2	0.231018	1.00E-06	17.81764574
17595	ENSG00000275381	RP11-401N16.2	0.230961	1.00E-06	17.81728973
24691	ENSG00000250889	LINC01336	0.230721991	1.00E-06	17.81579599
30569	ENSG00000271454	RP11-290L7.5	0.230268	1.00E-06	17.81295441
7422	ENSG00000257193	RP11-818F20.4	0.229342	1.00E-06	17.80714106
19997	ENSG00000207097	RNU6-614P	0.229342	1.00E-06	17.80714106
22015	ENSG00000250562	RPL38P4	0.229342	1.00E-06	17.80714106
30247	ENSG00000231967	RP11-12D24.6	0.229342	1.00E-06	17.80714106
4260	ENSG00000279315	RP11-57H14.5	0.228985	1.00E-06	17.80489357
25538	ENSG00000275038	RP11-546B8.6	0.228506	1.00E-06	17.80187252
24311	ENSG00000271892	CTD-2228A4.1	0.228275	1.00E-06	17.80041334
16812	ENSG00000215765	CTB-61M7.1	0.227569	1.00E-06	17.79594452
19907	ENSG00000274277	AL118506.1	0.227218	1.00E-06	17.7937176
19908	ENSG00000275842	MIR941-5	0.227218	1.00E-06	17.7937176
21536	ENSG00000234562	TPMTP2	0.227143	1.00E-06	17.79324132
29328	ENSG00000254061	RP11-359B20.1	0.226694	1.00E-06	17.79038668
14478	ENSG00000272788	RP11-674N23.4	0.226519	1.00E-06	17.78927254
18267	ENSG00000241772	AC092620.2	0.226239003	1.00E-06	17.78748814
8184	ENSG00000276968	RP11-90M2.5	0.226172	1.00E-06	17.78706081
20090	ENSG00000273254	RP1-100J12.1	0.226069	1.00E-06	17.78640365
19039	ENSG00000274951	AC005538.1	0.225134	1.00E-06	17.78042443
11370	ENSG00000166501	PRKCB	0.224736503	1.00E-06	17.77787495
23652	ENSG00000272777	RP11-571L19.8	0.224524	1.00E-06	17.77651014
25456	ENSG00000279646	AC016577.1	0.224461	1.00E-06	17.77610527
17136	ENSG00000269976	RP11-130L8.2	0.223595	1.00E-06	17.7705284
24458	ENSG00000251131	CTD-2035E11.3	0.223425852	1.00E-06	17.7694366
1365	ENSG00000272094	RP4-665J23.4	0.223341	1.00E-06	17.76888859
23586	ENSG00000250062	RP11-778J15.1	0.223087015	1.00E-06	17.76724702
3276	ENSG00000235763	SNRPGP5	0.223087	1.00E-06	17.76724692
20730	ENSG00000280968	MIR3653	0.223087	1.00E-06	17.76724692
2862	ENSG00000143512	HHIPL2	0.222938306	1.00E-06	17.766285
24266	ENSG00000272417	CTD-2199O4.6	0.222581	1.00E-06	17.76397092
25789	ENSG00000219607	PPP1R3G	0.222341	1.00E-06	17.76241448
23199	ENSG00000249453	RP13-497K6.1	0.222077	1.00E-06	17.76070046
20108	ENSG00000230870	FBXW11P1	0.221977	1.00E-06	17.76005067
28883	ENSG00000273293	RP11-445N20.3	0.221077	1.00E-06	17.75418941
24343	ENSG00000279869	CTD-2026A21.1	0.220581	1.00E-06	17.750949
32915	ENSG00000225876	AC024067.1	0.220086	1.00E-06	17.74770785
15265	ENSG00000269444	CTB-180A7.6	0.219594	1.00E-06	17.74447911
14461	ENSG00000154655	L3MBTL4	0.219588567	1.00E-06	17.74444342
16674	ENSG00000105374	NKG7	0.219151149	1.00E-06	17.74156672
6044	ENSG00000254941	RP11-677M14.5	0.219103	1.00E-06	17.74124971
24405	ENSG00000279400	CTD-2353F22.2	0.218908	1.00E-06	17.73996515
8006	ENSG00000261485	PAN3-AS1	0.217969	1.00E-06	17.73376344
20179	ENSG00000236677	AP000688.11	0.217885	1.00E-06	17.73320735
1734	ENSG00000240929	HIST2H2BB	0.217841286	1.00E-06	17.73291788
15681	ENSG00000269066	CTD-2528A14.5	0.217824	1.00E-06	17.73280339
5704	ENSG00000255445	RP11-573M3.3	0.217807	1.00E-06	17.7326908
12680	ENSG00000214978	GSG1L2	0.217573	1.00E-06	17.73114001
30320	ENSG00000251733	SCARNA8	0.217573	1.00E-06	17.73114001
7790	ENSG00000278266	RP11-575F12.3	0.217535	1.00E-06	17.73088801
26482	ENSG00000220614	RP11-480N24.4	0.217493	1.00E-06	17.73060944
15504	ENSG00000232579	MTCO1P27	0.217165	1.00E-06	17.72843208
28952	ENSG00000274637	RP11-279O22.1	0.217165	1.00E-06	17.72843208
13493	ENSG00000267496	FAM215A	0.216890455	1.00E-06	17.72660704
20012	ENSG00000249493	ANKRD20A18P	0.216232	1.00E-06	17.72222052
14442	ENSG00000265243	IGLJCOR18	0.215301	1.00E-06	17.71599549
18667	ENSG00000221530	AC005037.1	0.215259	1.00E-06	17.71571403
30423	ENSG00000225123	RP11-255A11.4	0.215259	1.00E-06	17.71571403
22776	ENSG00000230215	EIF2B5-AS1	0.214882	1.00E-06	17.71318511
24130	ENSG00000270426	RP11-326I11.5	0.214632	1.00E-06	17.71150566
17502	ENSG00000271889	RP11-493E12.1	0.214378526	1.00E-06	17.70980087
6718	ENSG00000273765	RP11-370I10.11	0.21432	1.00E-06	17.70940696
6762	ENSG00000257464	RP11-161H23.8	0.21432	1.00E-06	17.70940696
27964	ENSG00000234338	RP11-797H7.1	0.21432	1.00E-06	17.70940696
12135	ENSG00000152910	CNTNAP4	0.214223085	1.00E-06	17.70875443
28617	ENSG00000279078	SND1-IT1	0.214041	1.00E-06	17.70752765
13428	ENSG00000266929	RP11-400F19.8	0.213896	1.00E-06	17.70654998
12079	ENSG00000279757	CTD-2326C4.1	0.213853	1.00E-06	17.70625992
18781	ENSG00000270659	RP11-105N14.1	0.213387	1.00E-06	17.70311276
20013	ENSG00000188992	LIPI	0.212685528	1.00E-06	17.69836234
25333	ENSG00000279130	RP11-278J6.4	0.212464	1.00E-06	17.69685889
9477	ENSG00000259775	RP11-45P15.4	0.212158	1.00E-06	17.69477955
32470	ENSG00000224314	RP3-378P9.2	0.21207	1.00E-06	17.69418102
11269	ENSG00000260352	CTD-2288F12.1	0.212005	1.00E-06	17.69373876
26118	ENSG00000280128	XXbac-BPG283O16.9	0.211891	1.00E-06	17.69296279
5419	ENSG00000254856	NDUFA3P2	0.211548	1.00E-06	17.69062552
13931	ENSG00000271749	RP11-269G24.7	0.211548	1.00E-06	17.69062552
12826	ENSG00000237382	RPL21P121	0.211094	1.00E-06	17.68752605
20370	ENSG00000230982	DSTNP1	0.211094	1.00E-06	17.68752605
22021	ENSG00000206712	RNU6-26P	0.210994	1.00E-06	17.68684245
11717	ENSG00000260381	RP11-429P3.5	0.21028	1.00E-06	17.68195211
15494	ENSG00000213293	CTD-2666L21.3	0.210056	1.00E-06	17.68041447
29649	ENSG00000253598	SLC10A5	0.209848	1.00E-06	17.67898519
21108	ENSG00000273289	RP6-109B7.5	0.20974	1.00E-06	17.6782425
722	ENSG00000270115	RP11-415J8.7	0.209293	1.00E-06	17.67516453
18256	ENSG00000237262	AC068492.1	0.209293	1.00E-06	17.67516453
11029	ENSG00000168124	OR1F1	0.208404	1.00E-06	17.66902344
31682	ENSG00000182583	VCX	0.208350308	1.00E-06	17.66865171
16477	ENSG00000278999	AC008985.1	0.208241	1.00E-06	17.66789462
16161	ENSG00000213926	MSRB1P1	0.207962	1.00E-06	17.66596041
30689	ENSG00000207277	RNA5SP284	0.207962	1.00E-06	17.66596041
9543	ENSG00000257341	AL928654.7	0.207416861	1.00E-06	17.66217365
28652	ENSG00000244556	ODCP	0.207216	1.00E-06	17.66077588
25348	ENSG00000239317	RP11-449H3.2	0.206215	1.00E-06	17.65378975
14118	ENSG00000276372	MIR6785	0.206012	1.00E-06	17.65236885
30371	ENSG00000232466	RP11-337A23.5	0.205544	1.00E-06	17.64908773
21165	ENSG00000272836	RP3-402G11.27	0.205352	1.00E-06	17.64773947
4212	ENSG00000260461	RP11-541N10.3	0.205113	1.00E-06	17.64605941
2324	ENSG00000232194	RP1-313L4.3	0.205067	1.00E-06	17.64573582
15853	ENSG00000197134	ZNF257	0.204943726	1.00E-06	17.6448683
8284	ENSG00000225263	PCDH9-AS3	0.204923	1.00E-06	17.64472239
18927	ENSG00000228446	AC073052.1	0.20484	1.00E-06	17.64413794
5021	ENSG00000254962	OR4A14P	0.20471	1.00E-06	17.64322205
12266	ENSG00000269935	RP11-482M8.3	0.20457	1.00E-06	17.64223507
19573	ENSG00000275401	RP4-564F22.7	0.204496	1.00E-06	17.6417131
32548	ENSG00000226339	RPS26P56	0.204496	1.00E-06	17.6417131
7902	ENSG00000275964	RP11-61K9.3	0.20357	1.00E-06	17.63516544
10918	ENSG00000277602	AC005363.11	0.202807	1.00E-06	17.62974792
21645	ENSG00000235627	SNRPFP4	0.202807	1.00E-06	17.62974792
7246	ENSG00000257604	RP11-359M6.2	0.201972	1.00E-06	17.62379578
10772	ENSG00000259755	RP11-505E24.2	0.201972	1.00E-06	17.62379578
29844	ENSG00000243601	RPL12P24	0.201972	1.00E-06	17.62379578
24854	ENSG00000251348	HSPD1P11	0.201853	1.00E-06	17.6229455
5500	ENSG00000238048	ART2P	0.201254	1.00E-06	17.61865793
12157	ENSG00000168589	DYNLRB2	0.201144656	1.00E-06	17.61787389
457	ENSG00000271428	RP1-224A6.8	0.201144	1.00E-06	17.61786918
5187	ENSG00000270269	IMMP1LP1	0.201144	1.00E-06	17.61786918
14651	ENSG00000266479	CTD-2515C13.1	0.201144	1.00E-06	17.61786918
29135	ENSG00000254575	RP11-3G21.1	0.201144	1.00E-06	17.61786918
12382	ENSG00000277491	RP11-676J12.9	0.200733	1.00E-06	17.61491829
19056	ENSG00000232893	IQCA1-AS1	0.200733	1.00E-06	17.61491829
27826	ENSG00000234183	AC004854.4	0.200655445	1.00E-06	17.61436078
728	ENSG00000233246	RP11-415J8.5	0.200324	1.00E-06	17.61197575
12521	ENSG00000262693	RP11-46I8.3	0.200324	1.00E-06	17.61197575
29604	ENSG00000253712	RP11-697M17.2	0.200324	1.00E-06	17.61197575
29027	ENSG00000245857	GS1-24F4.2	0.200298946	1.00E-06	17.61179531
5903	ENSG00000182985	CADM1	0.199134494	1.00E-06	17.60338362
16975	ENSG00000268307	CTD-2619J13.13	0.198883	1.00E-06	17.60156044
29168	ENSG00000279858	RP11-618M23.5	0.1983	1.00E-06	17.59732515
9229	ENSG00000266553	RN7SL356P	0.1979	1.00E-06	17.59441209
28953	ENSG00000278998	RP11-1430O6.1	0.197557	1.00E-06	17.59190944
22703	ENSG00000272699	RP11-145M9.5	0.197501	1.00E-06	17.59150043
7353	ENSG00000258177	RP11-394J1.2	0.197477	1.00E-06	17.59132511
23339	ENSG00000225455	TPI1P4	0.197147	1.00E-06	17.58891223
13035	ENSG00000265845	RP11-20B24.5	0.197105557	1.00E-06	17.58860893
20048	ENSG00000154646	TMPRSS15	0.197105329	1.00E-06	17.58860726
11127	ENSG00000261481	RP11-77H9.6	0.197105	1.00E-06	17.58860485
458	ENSG00000271840	RP1-224A6.9	0.196842	1.00E-06	17.58667855
31921	ENSG00000237351	CTD-2522E6.4	0.196632	1.00E-06	17.5851386
3417	ENSG00000230125	EEF1A1P39	0.196317	1.00E-06	17.58282558
22645	ENSG00000184378	ACTRT3	0.195827	1.00E-06	17.57922017
3450	ENSG00000273012	RP11-90B22.1	0.195534	1.00E-06	17.57705996
21460	ENSG00000271324	RP11-10C24.2	0.195534	1.00E-06	17.57705996
10887	ENSG00000219027	RPS3AP2	0.195275	1.00E-06	17.57514774
25962	ENSG00000168298	HIST1H1E	0.195275	1.00E-06	17.57514774
12732	ENSG00000234324	RPL9P2	0.195252	1.00E-06	17.5749778
13537	ENSG00000167131	CCDC103	0.195232138	1.00E-06	17.57483103
21998	ENSG00000244048	RPS18P6	0.195031	1.00E-06	17.57334393
16896	ENSG00000267459	AC006116.27	0.194759	1.00E-06	17.57133047
24533	ENSG00000210678	RNU6ATAC2P	0.194759	1.00E-06	17.57133047
31991	ENSG00000280116	AC231657.1	0.194759	1.00E-06	17.57133047
4832	ENSG00000148942	SLC5A12	0.194391238	1.00E-06	17.56860367
2739	ENSG00000237074	RP11-6J21.2	0.19414182	1.00E-06	17.56675139
20528	ENSG00000235062	BCRP5	0.193988	1.00E-06	17.56560789
29789	ENSG00000254364	KB-1615E4.3	0.193789	1.00E-06	17.56412716
20580	ENSG00000274422	LL22NC03-2H8.5	0.193753	1.00E-06	17.56385912
7840	ENSG00000280311	RP13-554M15.5	0.193296	1.00E-06	17.56045226
9625	ENSG00000257647	RP11-701H24.3	0.193098	1.00E-06	17.5589737
31665	ENSG00000213487	ASS1P4	0.192896	1.00E-06	17.5574637
9152	ENSG00000258524	NT5CP1	0.192846	1.00E-06	17.5570897
12108	ENSG00000261058	RP11-252E2.2	0.192467	1.00E-06	17.55425158
4861	ENSG00000255252	RP1-65P5.3	0.192433	1.00E-06	17.5539967
31820	ENSG00000243055	GK-AS1	0.19236	1.00E-06	17.55344931
324	ENSG00000271742	RP4-680D5.9	0.191715	1.00E-06	17.54860369
12448	ENSG00000261916	RP11-235E17.4	0.191715	1.00E-06	17.54860369
29299	ENSG00000177669	MBOAT4	0.191513	1.00E-06	17.5470828
8394	ENSG00000201793	RN7SKP9	0.191502	1.00E-06	17.54699993
31676	ENSG00000237730	RP11-459A10.1	0.191489	1.00E-06	17.54690199
17834	ENSG00000233757	AC092835.2	0.191289518	1.00E-06	17.5453983
3848	ENSG00000277981	RP11-428P16.3	0.191217	1.00E-06	17.54485127
31873	ENSG00000233033	CASK-AS1	0.190599	1.00E-06	17.54018102
6699	ENSG00000274737	RP5-1057I20.6	0.190229	1.00E-06	17.53737767
8153	ENSG00000277358	RP11-321C24.4	0.190229	1.00E-06	17.53737767
14525	ENSG00000267722	RP11-815J4.1	0.190229	1.00E-06	17.53737767
15932	ENSG00000267567	CTD-2538C1.3	0.190229	1.00E-06	17.53737767
26063	ENSG00000225595	LINC01623	0.190106638	1.00E-06	17.53644939
25767	ENSG00000219992	RP11-420L9.2	0.189957	1.00E-06	17.53531335
29229	ENSG00000253483	CTC-756D1.1	0.18913	1.00E-06	17.5290187
919	ENSG00000227163	RP5-1198O20.5	0.188766	1.00E-06	17.52623941
3843	ENSG00000236842	RP11-399K21.10	0.188766	1.00E-06	17.52623941
8376	ENSG00000202290	RNA5SP37	0.188766	1.00E-06	17.52623941
13614	ENSG00000276790	RP11-290H9.5	0.188043	1.00E-06	17.52070308
27969	ENSG00000270948	RP11-460N20.7	0.187803	1.00E-06	17.51886058
2839	ENSG00000222370	SNORA36B	0.187325	1.00E-06	17.51518393
22209	ENSG00000242531	RP11-299J3.6	0.187325	1.00E-06	17.51518393
7909	ENSG00000277020	RP11-476H16.1	0.187087217	1.00E-06	17.51335146
7850	ENSG00000278949	RP11-46H11.11	0.187079	1.00E-06	17.5132881
4833	ENSG00000254560	BBOX1-AS1	0.187039316	1.00E-06	17.51298203
22779	ENSG00000273403	RP11-329B9.3	0.186613	1.00E-06	17.50968997
11252	ENSG00000281558	AC126755.3	0.186582	1.00E-06	17.50945029
10550	ENSG00000280038	DNM1P41	0.186501	1.00E-06	17.50882384
4257	ENSG00000234017	RP11-214N15.5	0.186406	1.00E-06	17.50808877
10014	ENSG00000140287	HDC	0.18609388	1.00E-06	17.50567109
7857	ENSG00000196387	ZNF140	0.185942135	1.00E-06	17.5044942
7753	ENSG00000270130	RP11-214K3.23	0.185906	1.00E-06	17.50421381
24285	ENSG00000249053	RP11-419C19.1	0.185906	1.00E-06	17.50421381
24217	ENSG00000272347	RP11-43F13.4	0.185788	1.00E-06	17.5032978
11992	ENSG00000265113	RP11-70O5.2	0.185767	1.00E-06	17.50313472
22642	ENSG00000242795	RP11-3K16.2	0.185659	1.00E-06	17.50229573
9402	ENSG00000258825	AL133168.3	0.185496	1.00E-06	17.50102855
24467	ENSG00000151882	CCL28	0.185436279	1.00E-06	17.50056399
31401	ENSG00000224797	RP11-57C19.6	0.185204	1.00E-06	17.49875573
70	ENSG00000278073	MIR6726	0.185053	1.00E-06	17.497579
20201	ENSG00000237646	HLCS-IT1	0.184856	1.00E-06	17.49604235
15452	ENSG00000267277	CTD-2342J14.6	0.184678	1.00E-06	17.49465249
7974	ENSG00000269099	LSP1P1	0.184508	1.00E-06	17.49332385
28472	ENSG00000243352	RN7SL8P	0.184508	1.00E-06	17.49332385
29572	ENSG00000253317	RP11-142A23.1	0.184508	1.00E-06	17.49332385
8775	ENSG00000259087	RP11-356O9.2	0.184507586	1.00E-06	17.49332061
30311	ENSG00000173068	BNC2	0.184410751	1.00E-06	17.49256324
15508	ENSG00000269560	CTD-2192J16.21	0.184162	1.00E-06	17.49061588
653	ENSG00000266210	RN7SL371P	0.183817	1.00E-06	17.48791067
17167	ENSG00000237953	AC013267.1	0.183817	1.00E-06	17.48791067
14463	ENSG00000088756	ARHGAP28	0.183710399	1.00E-06	17.48707377
22506	ENSG00000243885	RP11-278L15.2	0.183495	1.00E-06	17.48538123
3771	ENSG00000232646	RP11-344N10.4	0.183474	1.00E-06	17.48521611
21836	ENSG00000244586	WNT5A-AS1	0.183378	1.00E-06	17.48446104
11673	ENSG00000261122	FLJ26245	0.183168449	1.00E-06	17.4828115
31178	ENSG00000230054	RP11-402G3.5	0.183131388	1.00E-06	17.48251956
12666	ENSG00000270606	RP11-713H12.2	0.182883	1.00E-06	17.48056145
32029	ENSG00000204379	XAGE1A	0.182844043	1.00E-06	17.4802541
6074	ENSG00000254905	RP11-712L6.7	0.182842	1.00E-06	17.48023798
29337	ENSG00000254302	RP11-431M3.1	0.182791	1.00E-06	17.47983551
30497	ENSG00000243136	RN7SL22P	0.182451	1.00E-06	17.47714953
26601	ENSG00000146151	HMGCLL1	0.182411146	1.00E-06	17.47683436
8320	ENSG00000274898	AC001226.7	0.182112	1.00E-06	17.47446646
11711	ENSG00000260052	CTC-527H23.3	0.182112	1.00E-06	17.47446646
26766	ENSG00000198738	SMIM11P1	0.181979	1.00E-06	17.47341245
5750	ENSG00000254939	CTD-2342I9.1	0.181879	1.00E-06	17.47261945
5091	ENSG00000257052	RP11-881M11.2	0.181775	1.00E-06	17.47179427
6685	ENSG00000257924	RP11-493L12.5	0.181775	1.00E-06	17.47179427
6971	ENSG00000257809	RP11-603J24.14	0.181775	1.00E-06	17.47179427
19859	ENSG00000228705	LINC00659	0.181775	1.00E-06	17.47179427
24286	ENSG00000248457	RP11-419C19.2	0.181775	1.00E-06	17.47179427
14507	ENSG00000264843	RP11-856M7.2	0.181651	1.00E-06	17.47080978
11001	ENSG00000262959	RPL23AP86	0.181439	1.00E-06	17.46912507
13085	ENSG00000264943	SH3GL1P2	0.181439	1.00E-06	17.46912507
18623	ENSG00000235218	AC092638.2	0.181391	1.00E-06	17.46874335
8268	ENSG00000118946	PCDH17	0.181276872	1.00E-06	17.46783535
18773	ENSG00000234281	LANCL1-AS1	0.181179119	1.00E-06	17.46705717
2014	ENSG00000236327	RP11-759F5.1	0.181104	1.00E-06	17.46645889
9183	ENSG00000258439	RP11-173A8.2	0.181104	1.00E-06	17.46645889
15284	ENSG00000276980	CTD-3128G10.7	0.180837	1.00E-06	17.46433036
7674	ENSG00000256742	RP13-941N14.1	0.180439	1.00E-06	17.46115167
13171	ENSG00000267457	RP5-837J1.4	0.180439	1.00E-06	17.46115167
31942	ENSG00000171483	SSX6	0.180052446	1.00E-06	17.45805767
21502	ENSG00000232439	RPL18AP7	0.179832	1.00E-06	17.45629024
4621	ENSG00000239920	AC015691.13	0.179805	1.00E-06	17.45607361
3379	ENSG00000273107	RP11-165A20.3	0.179777	1.00E-06	17.45584893
17126	ENSG00000227210	AC079145.4	0.179624	1.00E-06	17.4546206
19027	ENSG00000224814	AC114812.8	0.179575	1.00E-06	17.45422699
17181	ENSG00000235440	RP11-214J9.1	0.179558	1.00E-06	17.45409041
2141	ENSG00000272971	RP11-284F21.11	0.179448	1.00E-06	17.45320632
2962	ENSG00000278067	MIR6742	0.179393	1.00E-06	17.45276407
20704	ENSG00000233574	CTA-929C8.5	0.179121	1.00E-06	17.45057496
20920	ENSG00000241693	RN7SL704P	0.179121	1.00E-06	17.45057496
24817	ENSG00000212930	RP11-414H23.2	0.178794	1.00E-06	17.4479388
9530	ENSG00000258154	RP11-44N21.2	0.17864	1.00E-06	17.44669563
15911	ENSG00000267433	CTD-2057D4.2	0.17864	1.00E-06	17.44669563
25118	ENSG00000250409	CTB-3M24.3	0.17847	1.00E-06	17.44532206
31243	ENSG00000234921	RP11-85O21.5	0.178333	1.00E-06	17.44421417
30669	ENSG00000237451	CDK2AP2P2	0.178308	1.00E-06	17.44401191
20258	ENSG00000160182	TFF1	0.178146	1.00E-06	17.44270056
31838	ENSG00000234355	FTH1P27	0.178146	1.00E-06	17.44270056
18009	ENSG00000282785	RP11-1223D19.2	0.178033	1.00E-06	17.44178516
6410	ENSG00000242329	RP11-59H1.1	0.177823	1.00E-06	17.44008241
6651	ENSG00000257373	RP11-547C5.2	0.177823	1.00E-06	17.44008241
9629	ENSG00000207174	SNORD116-15	0.177823	1.00E-06	17.44008241
9630	ENSG00000206656	SNORD116-17	0.177823	1.00E-06	17.44008241
9631	ENSG00000206688	SNORD116-18	0.177823	1.00E-06	17.44008241
9632	ENSG00000207460	SNORD116-19	0.177823	1.00E-06	17.44008241
23579	ENSG00000239466	RN7SL552P	0.177823	1.00E-06	17.44008241
25570	ENSG00000253428	CTB-43E15.2	0.177675	1.00E-06	17.43888117
19952	ENSG00000279313	CH507-145C22.4	0.177586	1.00E-06	17.43815833
19658	ENSG00000101443	WFDC2	0.177565907	1.00E-06	17.43799509
26727	ENSG00000118402	ELOVL4	0.177472	1.00E-06	17.4372319
16052	ENSG00000105261	OVOL3	0.177442711	1.00E-06	17.43699379
27998	ENSG00000205596	RP5-1132H15.2	0.177395	1.00E-06	17.43660582
14593	ENSG00000242971	RN7SL233P	0.177181	1.00E-06	17.43486438
2783	ENSG00000224763	FDPSP8	0.176667	1.00E-06	17.43067306
7859	ENSG00000271963	CTD-2140B24.6	0.176655	1.00E-06	17.43057506
9846	ENSG00000271236	SUMO2P15	0.176544	1.00E-06	17.42966827
32009	ENSG00000216649	GAGE12E	0.176497	1.00E-06	17.42928414
10737	ENSG00000278090	RP11-6O2.2	0.175561	1.00E-06	17.42161287
1215	ENSG00000233589	RP4-694A7.2	0.175286	1.00E-06	17.41935125
3139	ENSG00000229112	RP11-690C23.3	0.175282	1.00E-06	17.41931833
4828	ENSG00000264478	AC100767.1	0.175282	1.00E-06	17.41931833
6957	ENSG00000273973	RP11-973D8.5	0.175282	1.00E-06	17.41931833
12227	ENSG00000264203	AC092377.1	0.175282	1.00E-06	17.41931833
31608	ENSG00000277475	AC213203.1	0.175213	1.00E-06	17.41875029
21983	ENSG00000241535	CBX5P1	0.17497	1.00E-06	17.41674806
32433	ENSG00000224142	AMMECR1-IT1	0.17497	1.00E-06	17.41674806
4813	ENSG00000270607	RP11-359E10.1	0.174659	1.00E-06	17.41418146
31006	ENSG00000235494	RP11-498P14.4	0.174659	1.00E-06	17.41418146
32007	ENSG00000237671	GAGE12C	0.174152	1.00E-06	17.40998752
32008	ENSG00000227488	GAGE12D	0.174152	1.00E-06	17.40998752
32012	ENSG00000224902	GAGE12H	0.174152	1.00E-06	17.40998752
28977	ENSG00000229660	RP5-1142J19.1	0.173731	1.00E-06	17.40649568
12803	ENSG00000223979	SMCR2	0.173169	1.00E-06	17.40182116
4951	ENSG00000254664	CTD-2560E9.3	0.173119	1.00E-06	17.40140455
31775	ENSG00000184735	DDX53	0.172839	1.00E-06	17.39906926
25799	ENSG00000226281	RP1-80N2.2	0.172814	1.00E-06	17.39886057
19807	ENSG00000235590	GNAS-AS1	0.172642719	1.00E-06	17.39742997
22881	ENSG00000236844	AC091633.2	0.172571	1.00E-06	17.39683052
23044	ENSG00000253917	AC226119.5	0.172502	1.00E-06	17.39625356
12247	ENSG00000260944	FOXC2-AS1	0.172327	1.00E-06	17.39478923
8254	ENSG00000235660	LINC00345	0.172208	1.00E-06	17.39379264
9627	ENSG00000207001	SNORD116-2	0.172208	1.00E-06	17.39379264
14169	ENSG00000267543	RP11-666A8.7	0.172208	1.00E-06	17.39379264
27571	ENSG00000232821	AC003986.6	0.172107	1.00E-06	17.39294625
14514	ENSG00000267455	RP11-78A19.2	0.17195	1.00E-06	17.39162959
24456	ENSG00000251163	PRELID3BP4	0.171906	1.00E-06	17.39126037
9563	ENSG00000258410	RP11-173D3.1	0.171605	1.00E-06	17.38873206
13895	ENSG00000267667	RP11-136H19.1	0.171605	1.00E-06	17.38873206
17572	ENSG00000236605	AC023115.4	0.171008	1.00E-06	17.38370429
4067	ENSG00000232875	HMGN2P35	0.170868	1.00E-06	17.38252271
30383	ENSG00000260412	RP11-438B23.2	0.170753	1.00E-06	17.3815514
14430	ENSG00000265907	RP11-737O24.2	0.16987077	1.00E-06	17.3740781
10095	ENSG00000277245	RP11-48G14.3	0.169824	1.00E-06	17.37368083
30174	ENSG00000254402	LRRC24	0.169652953	1.00E-06	17.37222701
28067	ENSG00000233523	PHBP5	0.169562	1.00E-06	17.37145336
19516	ENSG00000227401	RPL37P1	0.169358	1.00E-06	17.36971661
1097	ENSG00000225183	RP4-758J24.4	0.169096	1.00E-06	17.36748301
16895	ENSG00000267776	AC006116.24	0.168947	1.00E-06	17.36621121
7383	ENSG00000257803	RP11-575G13.2	0.168773	1.00E-06	17.3647246
14211	ENSG00000267624	RP11-219G17.6	0.168657	1.00E-06	17.36373267
16474	ENSG00000277383	CTD-3001H11.2	0.168657	1.00E-06	17.36373267
24330	ENSG00000272130	RP11-360I2.1	0.168657	1.00E-06	17.36373267
13560	ENSG00000184361	SPATA32	0.168221574	1.00E-06	17.36000321
9972	ENSG00000259519	RP11-519G16.2	0.16808	1.00E-06	17.35878854
32081	ENSG00000187601	MAGEH1	0.16785	1.00E-06	17.35681301
190	ENSG00000236266	RP3-467L1.4	0.167743	1.00E-06	17.35589304
6080	ENSG00000257271	KIRREL3-AS1	0.167505	1.00E-06	17.35384463
14733	ENSG00000222179	RN7SKP26	0.167505	1.00E-06	17.35384463
1603	ENSG00000224167	RP3-522D1.1	0.167221	1.00E-06	17.35139651
3358	ENSG00000279623	RP11-399C16.3	0.167221	1.00E-06	17.35139651
30221	ENSG00000279745	AL365202.1	0.166936	1.00E-06	17.34893558
18709	ENSG00000236047	AC073410.1	0.166652	1.00E-06	17.34647911
2162	ENSG00000266160	RN7SL612P	0.166371	1.00E-06	17.34404445
8691	ENSG00000258038	CTD-2384A14.1	0.16598779	1.00E-06	17.3407176
6589	ENSG00000231788	RPL31P50	0.165808	1.00E-06	17.33915409
21217	ENSG00000233912	AC026202.3	0.165788	1.00E-06	17.33898006
4111	ENSG00000227351	NANOGP6	0.165722	1.00E-06	17.33840561
7210	ENSG00000257386	RP11-56G10.2	0.165614	1.00E-06	17.33746511
13791	ENSG00000265238	MIR3614	0.165264	1.00E-06	17.33441297
17744	ENSG00000244399	RN7SL251P	0.16525	1.00E-06	17.33429075
14268	ENSG00000262313	CTD-2561B21.4	0.164926	1.00E-06	17.33145933
10088	ENSG00000239703	RN7SL568P	0.164695	1.00E-06	17.32943723
22244	ENSG00000242001	GS1-388B5.1	0.164695	1.00E-06	17.32943723
26508	ENSG00000265439	RN7SL811P	0.164695	1.00E-06	17.32943723
13024	ENSG00000267729	AC010761.14	0.164428	1.00E-06	17.32709647
4814	ENSG00000254542	NAV2-AS3	0.164144	1.00E-06	17.32460249
16115	ENSG00000275132	RN7SL663P	0.164144	1.00E-06	17.32460249
21453	ENSG00000275090	RN7SL296P	0.164144	1.00E-06	17.32460249
23271	ENSG00000243260	RN7SL558P	0.164144	1.00E-06	17.32460249
23338	ENSG00000251334	RP11-317G22.2	0.164144	1.00E-06	17.32460249
31098	ENSG00000244104	RN7SL659P	0.164144	1.00E-06	17.32460249
12076	ENSG00000279206	RP5-991G20.6	0.163598	1.00E-06	17.31979559
18953	ENSG00000231534	FBXO36-IT1	0.163598	1.00E-06	17.31979559
23528	ENSG00000242175	RN7SL127P	0.163598	1.00E-06	17.31979559
19934	ENSG00000279064	CH507-39O4.2	0.163239	1.00E-06	17.31662625
7169	ENSG00000257336	PRELID2P1	0.163054	1.00E-06	17.31499031
23065	ENSG00000201496	RN7SKP275	0.163054	1.00E-06	17.31499031
14910	ENSG00000263637	RP11-106E15.1	0.162514	1.00E-06	17.31020448
30262	ENSG00000264530	RN7SL25P	0.162339	1.00E-06	17.30865011
16731	ENSG00000268225	CTD-2331H12.5	0.162054	1.00E-06	17.30611511
9320	ENSG00000258446	RP11-895M11.2	0.161978	1.00E-06	17.30543835
12436	ENSG00000272911	RP11-74E22.6	0.161978	1.00E-06	17.30543835
9430	ENSG00000258620	RP11-362L22.1	0.161977262	1.00E-06	17.30543178
26670	ENSG00000233237	LINC00472	0.161688152	1.00E-06	17.30285445
31577	ENSG00000276682	MIR7114	0.161581	1.00E-06	17.30189804
27215	ENSG00000223701	RAET1E-AS1	0.161511284	1.00E-06	17.30127544
19825	ENSG00000228340	MIR646HG	0.161504114	1.00E-06	17.30121139
24678	ENSG00000184084	CTD-2372A4.1	0.161445	1.00E-06	17.30068324
32743	ENSG00000265170	RN7SL667P	0.161402	1.00E-06	17.30029893
9561	ENSG00000224650	IGHV3-74	0.161073	1.00E-06	17.29735516
10026	ENSG00000259773	RP11-507J18.2	0.16095	1.00E-06	17.29625305
12729	ENSG00000239888	RN7SL792P	0.160915	1.00E-06	17.29593929
8667	ENSG00000255526	NEDD8-MDP1	0.16071924	1.00E-06	17.29418312
13066	ENSG00000265394	RP11-1148O4.2	0.160528	1.00E-06	17.29246543
19898	ENSG00000274501	RP4-583P15.16	0.16039	1.00E-06	17.29122467
28457	ENSG00000238324	RN7SKP198	0.16039	1.00E-06	17.29122467
4944	ENSG00000255092	RP11-58K22.4	0.160362	1.00E-06	17.29097279
12295	ENSG00000278341	RP5-1142A6.10	0.160286	1.00E-06	17.29028889
21416	ENSG00000235904	RBMS3-AS3	0.160128	1.00E-06	17.28886607
17356	ENSG00000234362	AC104654.2	0.159589765	1.00E-06	17.2840086
14006	ENSG00000279361	RP11-360N9.3	0.159507	1.00E-06	17.28326021
11008	ENSG00000262362	LA16c-380H5.2	0.159476	1.00E-06	17.2829798
24206	ENSG00000249650	RP11-310P5.1	0.159446	1.00E-06	17.28270838
15163	ENSG00000266959	AC005786.3	0.159348	1.00E-06	17.28182139
24503	ENSG00000213940	RP11-94D20.1	0.159348	1.00E-06	17.28182139
1864	ENSG00000183598	HIST2H3D	0.159219	1.00E-06	17.28065298
28133	ENSG00000106178	CCL24	0.15908966	1.00E-06	17.27948054
9559	ENSG00000270816	LINC00221	0.159038883	1.00E-06	17.27902001
21865	ENSG00000275607	RP11-802O23.4	0.158832	1.00E-06	17.27714208
20549	ENSG00000234503	KB-1592A4.14	0.158453	1.00E-06	17.27369545
2167	ENSG00000235700	CYCSP52	0.15832	1.00E-06	17.27248399
20113	ENSG00000229046	HMGN1P2	0.15832	1.00E-06	17.27248399
19601	ENSG00000263989	RN7SL615P	0.158108	1.00E-06	17.27055084
21957	ENSG00000236138	DUX4L26	0.157992	1.00E-06	17.26949198
17992	ENSG00000237916	RP11-537E18.1	0.157811	1.00E-06	17.26783824
2866	ENSG00000229399	RP11-378J18.6	0.157715	1.00E-06	17.26696035
21581	ENSG00000233509	ZNF197-AS1	0.157558	1.00E-06	17.26552348
12384	ENSG00000262133	RP11-676J12.6	0.157381	1.00E-06	17.26390185
10145	ENSG00000240163	RP11-745A24.1	0.157305	1.00E-06	17.263205
19611	ENSG00000234271	RP1-138B7.4	0.157305	1.00E-06	17.263205
24746	ENSG00000251050	RP11-168A11.4	0.157305	1.00E-06	17.263205
7257	ENSG00000139304	PTPRQ	0.157140517	1.00E-06	17.26169568
9148	ENSG00000258443	RP3-414A15.11	0.157137	1.00E-06	17.2616634
24798	ENSG00000205449	NBPF22P	0.156861572	1.00E-06	17.25913244
7064	ENSG00000222210	RN7SKP65	0.156802	1.00E-06	17.25858444
8279	ENSG00000227674	LINC00355	0.156802	1.00E-06	17.25858444
29505	ENSG00000237810	CTD-2571E19.3	0.156421	1.00E-06	17.25507469
24033	ENSG00000253001	RN7SKP105	0.156303	1.00E-06	17.25398594
27468	ENSG00000273084	RP11-1275H24.3	0.156303	1.00E-06	17.25398594
31556	ENSG00000185863	TMEM210	0.155890667	1.00E-06	17.25017503
15577	ENSG00000267783	CTB-55O6.10	0.155807	1.00E-06	17.24940053
30514	ENSG00000236083	OR13E1P	0.155435	1.00E-06	17.24595187
16135	ENSG00000267892	CTD-2540F13.2	0.155314	1.00E-06	17.24482835
24284	ENSG00000251112	RP11-419C19.3	0.155314	1.00E-06	17.24482835
26701	ENSG00000272243	RP11-554D15.3	0.155313513	1.00E-06	17.24482383
11028	ENSG00000262668	AJ003147.9	0.155275	1.00E-06	17.24446604
4007	ENSG00000213484	EIF4A1P8	0.155074	1.00E-06	17.2425973
4680	ENSG00000176009	ASCL3	0.155069	1.00E-06	17.24255078
22960	ENSG00000250892	RP11-1365D11.1	0.154987	1.00E-06	17.24178768
8452	ENSG00000275611	RP11-291I6.2	0.154824	1.00E-06	17.2402696
15124	ENSG00000105694	TCEB1P28	0.154824	1.00E-06	17.2402696
19741	ENSG00000239742	RN7SL672P	0.154824	1.00E-06	17.2402696
23085	ENSG00000202392	RN7SKP292	0.154824	1.00E-06	17.2402696
15550	ENSG00000266897	AC005546.2	0.154789	1.00E-06	17.23994343
321	ENSG00000237301	RP4-680D5.2	0.154675	1.00E-06	17.23888051
11691	ENSG00000260744	RP11-329J18.3	0.154497	1.00E-06	17.2372193
23913	ENSG00000222594	RN7SKP235	0.154479	1.00E-06	17.2370512
24662	ENSG00000242602	CTD-2339M3.1	0.154337	1.00E-06	17.23572444
25313	ENSG00000278925	AC005753.1	0.154067	1.00E-06	17.23319835
23284	ENSG00000249241	AC195454.1	0.153853	1.00E-06	17.23119305
25317	ENSG00000271871	AC005740.6	0.153853	1.00E-06	17.23119305
27565	ENSG00000226598	AC017060.1	0.153746	1.00E-06	17.23018935
22579	ENSG00000241770	RP11-555M1.3	0.153372	1.00E-06	17.2266756
30293	ENSG00000234982	RP11-280O24.3	0.153269	1.00E-06	17.2257064
17409	ENSG00000279254	RP11-536C12.1	0.153228	1.00E-06	17.22532043
5272	ENSG00000255478	RP11-867O8.5	0.153155	1.00E-06	17.22463294
6072	ENSG00000243607	RPL35AP26	0.152894	1.00E-06	17.22217227
16430	ENSG00000269729	AC006262.4	0.152701569	1.00E-06	17.22035536
30189	ENSG00000255164	RP5-1047A19.4	0.152699	1.00E-06	17.22033109
20881	ENSG00000235237	RP1-151B14.6	0.152691	1.00E-06	17.2202555
29730	ENSG00000254190	RP11-267M23.5	0.152314	1.00E-06	17.21668903
289	ENSG00000225196	RP5-1118D24.2	0.152207	1.00E-06	17.21567518
25366	ENSG00000178776	C5orf46	0.15217708	1.00E-06	17.21539156
4863	ENSG00000255375	RP1-65P5.5	0.151948	1.00E-06	17.21321816
22548	ENSG00000244268	RP11-529G21.2	0.151948	1.00E-06	17.21321816
24238	ENSG00000170549	IRX1	0.151886	1.00E-06	17.21262937
12081	ENSG00000279591	AC002044.1	0.151791	1.00E-06	17.21172673
23172	ENSG00000249506	ZEB2P1	0.151694714	1.00E-06	17.21081128
3035	ENSG00000224939	LINC00184	0.151345	1.00E-06	17.20748149
23843	ENSG00000248187	RP11-184M15.1	0.151199	1.00E-06	17.20608907
5671	ENSG00000197882	OR7E13P	0.151013	1.00E-06	17.20431322
14023	ENSG00000267731	RP11-147L13.8	0.150987	1.00E-06	17.20406481
121	ENSG00000234396	RP11-181G12.4	0.150549	1.00E-06	17.1998736
13823	ENSG00000278627	RP11-506H21.5	0.150549	1.00E-06	17.1998736
20329	ENSG00000272825	LL21NC02-1C16.2	0.150549	1.00E-06	17.1998736
12208	ENSG00000260858	RP11-558A11.1	0.150524	1.00E-06	17.19963401
9186	ENSG00000119608	PROX2	0.150483556	1.00E-06	17.19924632
6716	ENSG00000258273	RP11-370I10.4	0.150242	1.00E-06	17.19692865
27088	ENSG00000236700	LINC01010	0.150112172	1.00E-06	17.19568144
28708	ENSG00000229177	AC008154.5	0.150089	1.00E-06	17.19545872
30441	ENSG00000227383	RP11-571F15.2	0.150089	1.00E-06	17.19545872
6446	ENSG00000151490	PTPRO	0.149868344	1.00E-06	17.19333615
10275	ENSG00000259191	RP11-253M7.3	0.14986	1.00E-06	17.19325583
6287	ENSG00000235602	POU5F1P3	0.149787	1.00E-06	17.19255289
11804	ENSG00000087237	CETP	0.149708702	1.00E-06	17.19179856
6807	ENSG00000244540	RP11-416A17.1	0.149632	1.00E-06	17.19105921
1472	ENSG00000233359	RP11-202K23.1	0.149404	1.00E-06	17.18885925
8467	ENSG00000223626	LINC01044	0.149404	1.00E-06	17.18885925
6086	ENSG00000151702	FLI1	0.149243139	1.00E-06	17.18730509
8360	ENSG00000236240	GPC5-IT1	0.149177	1.00E-06	17.18666559
9705	ENSG00000261628	RP11-540B6.3	0.148725	1.00E-06	17.18228765
14247	ENSG00000275516	RP11-353N14.7	0.148725	1.00E-06	17.18228765
20821	ENSG00000243519	IGLVIVOR22-2	0.148725	1.00E-06	17.18228765
26535	ENSG00000270761	RP11-385F7.1	0.148725	1.00E-06	17.18228765
31373	ENSG00000261334	RP11-65J3.14	0.148709	1.00E-06	17.18213244
216	ENSG00000142583	SLC2A5	0.148615709	1.00E-06	17.1812271
24313	ENSG00000250816	DCAF13P2	0.148564	1.00E-06	17.18072504
6435	ENSG00000197837	HIST4H4	0.148427988	1.00E-06	17.17940363
20764	ENSG00000272689	RP4-539M6.21	0.148275	1.00E-06	17.17791585
23525	ENSG00000260278	RP11-109G23.3	0.148084	1.00E-06	17.17605624
25763	ENSG00000272320	RP11-506K6.4	0.148052	1.00E-06	17.17574445
2070	ENSG00000279986	AC234582.2	0.148047	1.00E-06	17.17569573
10542	ENSG00000136404	TM6SF1	0.148043493	1.00E-06	17.17566155
13170	ENSG00000273687	RP5-837J1.6	0.147828	1.00E-06	17.17356003
14441	ENSG00000240364	RPL31P59	0.147828	1.00E-06	17.17356003
18708	ENSG00000270915	RP11-27M5.1	0.147828	1.00E-06	17.17356003
8455	ENSG00000275880	RP11-90L1.8	0.14782	1.00E-06	17.17348195
2431	ENSG00000273062	RP11-428K3.1	0.147733	1.00E-06	17.1726326
4846	ENSG00000222385	RN7SKP158	0.147539	1.00E-06	17.17073684
8208	ENSG00000176882	RP11-432M24.4	0.147385	1.00E-06	17.16923018
16065	ENSG00000267142	CTD-3162L10.5	0.147385	1.00E-06	17.16923018
3041	ENSG00000238005	RP11-443B7.1	0.147296218	1.00E-06	17.16836087
9139	ENSG00000258813	RP11-109N23.4	0.147238	1.00E-06	17.16779053
31815	ENSG00000214107	MAGEB1	0.147063355	1.00E-06	17.16607828
3159	ENSG00000215795	RP11-488L18.3	0.146944	1.00E-06	17.16490693
15595	ENSG00000243488	RN7SL337P	0.146749	1.00E-06	17.16299115
5887	ENSG00000257070	RP11-667M19.4	0.146505	1.00E-06	17.16059038
26102	ENSG00000224312	MCCD1P2	0.146505	1.00E-06	17.16059038
19022	ENSG00000242515	UGT1A10	0.146486794	1.00E-06	17.16041108
10012	ENSG00000259188	CTD-2647E9.3	0.14639515	1.00E-06	17.15950823
12083	ENSG00000197445	C16orf47	0.146337	1.00E-06	17.15893506
3998	ENSG00000213449	GAPDHP28	0.146308	1.00E-06	17.15864913
6347	ENSG00000165685	TMEM52B	0.146295047	1.00E-06	17.1585214
31237	ENSG00000236901	MIR600HG	0.146270534	1.00E-06	17.15827964
31685	ENSG00000205642	VCX3B	0.14619362	1.00E-06	17.15752082
10426	ENSG00000269951	RP11-797A18.6	0.146069	1.00E-06	17.1562905
12923	ENSG00000260907	AC008088.4	0.146069	1.00E-06	17.1562905
13984	ENSG00000272346	RP11-927P21.11	0.146069	1.00E-06	17.1562905
24896	ENSG00000270388	MTCO3P22	0.146069	1.00E-06	17.1562905
14687	ENSG00000274184	RP11-158H5.8	0.145707	1.00E-06	17.15271066
32448	ENSG00000271400	RP13-266I11.1	0.14564	1.00E-06	17.15204712
15489	ENSG00000242615	CTC-359D24.3	0.145588	1.00E-06	17.15153192
30282	ENSG00000234146	AKAP8P1	0.145528	1.00E-06	17.15093723
4304	ENSG00000232139	LINC00867	0.1454862	1.00E-06	17.15052279
31438	ENSG00000148288	GBGT1	0.145399819	1.00E-06	17.14966595
32013	ENSG00000205777	GAGE1	0.145276608	1.00E-06	17.1484429
11642	ENSG00000261719	RP11-67H24.1	0.145257	1.00E-06	17.14824816
598	ENSG00000230833	RPEP3	0.145205	1.00E-06	17.14773161
17484	ENSG00000273063	RP11-334G22.1	0.145205	1.00E-06	17.14773161
7375	ENSG00000257696	RP11-175P13.2	0.144895	1.00E-06	17.14464829
22935	ENSG00000227375	DLG1-AS1	0.144862	1.00E-06	17.14431967
11361	ENSG00000260247	SUB1P4	0.144777	1.00E-06	17.1434729
16844	ENSG00000276831	CTD-2105E13.16	0.144777	1.00E-06	17.1434729
21666	ENSG00000183396	TMEM89	0.144718	1.00E-06	17.14288485
22596	ENSG00000272247	RP11-379F4.9	0.144563	1.00E-06	17.14133883
1498	ENSG00000238118	SLC25A24P2	0.144351	1.00E-06	17.13922158
2749	ENSG00000234219	CDCA4P4	0.144351	1.00E-06	17.13922158
5857	ENSG00000230911	PPIHP1	0.144351	1.00E-06	17.13922158
10099	ENSG00000274667	RP11-31H5.3	0.144351	1.00E-06	17.13922158
29570	ENSG00000241942	RPS20P20	0.144351	1.00E-06	17.13922158
25976	ENSG00000218690	HIST1H2APS4	0.144138216	1.00E-06	17.13709337
3331	ENSG00000280126	AC069542.1	0.144086	1.00E-06	17.13657064
30605	ENSG00000275493	FAM27D1	0.143928	1.00E-06	17.13498776
15496	ENSG00000188868	ZNF563	0.143771956	1.00E-06	17.13342276
12501	ENSG00000264113	RN7SL784P	0.143507	1.00E-06	17.13076158
28360	ENSG00000235077	AC073842.19	0.143507	1.00E-06	17.13076158
17067	ENSG00000271787	RP11-254F7.3	0.143418	1.00E-06	17.12986658
22081	ENSG00000280684	AC069499.1	0.143147	1.00E-06	17.12713791
13648	ENSG00000263787	RP11-456D7.1	0.142879	1.00E-06	17.12443436
12968	ENSG00000239223	RPL34P31	0.142872	1.00E-06	17.12436368
5523	ENSG00000256448	RP11-809N8.4	0.142672372	1.00E-06	17.12234646
26620	ENSG00000266579	RP1-71H19.2	0.142259	1.00E-06	17.1181604
20142	ENSG00000272659	AP000295.10	0.142053	1.00E-06	17.11606977
23246	ENSG00000250254	PTTG2	0.142053	1.00E-06	17.11606977
27521	ENSG00000234141	AC009473.1	0.141848	1.00E-06	17.11398628
29423	ENSG00000253502	ATP6V1G1P2	0.141848	1.00E-06	17.11398628
11243	ENSG00000279729	RP11-14N9.1	0.141484	1.00E-06	17.11027939
9293	ENSG00000259151	CAP2P1	0.141235	1.00E-06	17.10773813
20019	ENSG00000226751	AF127936.5	0.141235	1.00E-06	17.10773813
31249	ENSG00000231149	RP11-10J18.3	0.141095	1.00E-06	17.10630734
19088	ENSG00000227459	AC079612.2	0.141032	1.00E-06	17.10566302
22179	ENSG00000241546	RP11-767L7.2	0.141032	1.00E-06	17.10566302
22433	ENSG00000272656	RP11-219D15.3	0.141032	1.00E-06	17.10566302
32348	ENSG00000227211	RP5-1100E15.4	0.141032	1.00E-06	17.10566302
20035	ENSG00000228798	AP000473.5	0.140658475	1.00E-06	17.10183695
8444	ENSG00000223617	LINC00370	0.140628	1.00E-06	17.10152435
8883	ENSG00000258694	RP11-1033H12.1	0.140628	1.00E-06	17.10152435
22355	ENSG00000261167	RP11-517B11.7	0.140469	1.00E-06	17.09989225
23871	ENSG00000250195	RP11-371F15.3	0.140437361	1.00E-06	17.09956727
3502	ENSG00000232109	AL022344.2	0.14036	1.00E-06	17.09877233
3648	ENSG00000236556	RP11-443O13.3	0.140226	1.00E-06	17.09739435
25739	ENSG00000272465	RP1-136B1.1	0.140026	1.00E-06	17.09533521
[truncated: 12,852 more rows]
