# Supplementary material for: ETV4 interacts with LOXL2 to induce epigenetic activation of NID1 during colorectal cancer progression
Source: Int J Biol Sci. 2025 Oct 20;21(15):6674–96. doi: 10.7150/ijbs.116383 (PMC12631116; doi:10.7150/ijbs.116383)
Supplement: Supplementary file 5 — Supplementary file 3. [file ijbsv21p6674s5.csv]

Differential analysis of RNA-Seq data in HCT116-ETV4 cells combined with correlation analysis of LOXL2
gene_name	gene_id	FPKM.LV203.ETV4	FPKM.LV203.Empty	log2_LV203.ETV4_LV203.Empty	correlation	pvalue
NID1	ENSG00000116962	21.649965	1.00E-06	24.36786136	0.735291754	3.36E-88
FAP	ENSG00000078098	2.150124762	1.00E-06	21.03598894	0.752821618	1.10E-94
S1PR3	ENSG00000213694	2.059038087	1.00E-06	20.97353909	0.736335251	1.43E-88
HTRA3	ENSG00000170801	2.011935529	1.00E-06	20.94015265	0.78682337	5.77E-109
LUM	ENSG00000139329	1.888113	1.00E-06	20.84851368	0.712158173	2.15E-80
CPZ	ENSG00000109625	1.40033759	1.00E-06	20.41734324	0.72425461	2.24E-84
BGN	ENSG00000182492	1.110234168	1.00E-06	20.08243257	0.848302225	6.25E-143
COL8A1	ENSG00000144810	0.669935043	1.00E-06	19.35366169	0.788138827	1.43E-109
WNT5A-AS1	ENSG00000244586	0.183378	1.00E-06	17.48446104	0.723073463	5.60E-84
PCDH17	ENSG00000118946	0.181276872	1.00E-06	17.46783535	0.749167324	2.74E-93
CD248	ENSG00000174807	0.038373	1.00E-06	15.22780394	0.799623699	4.86E-115
ISLR	ENSG00000129009	0.036749168	1.00E-06	15.16542399	0.735114383	3.89E-88
COL11A1	ENSG00000060718	0.029633605	1.00E-06	14.85494653	0.726367038	4.29E-85
SGIP1	ENSG00000118473	0.017683811	1.00E-06	14.1101416	0.70092519	7.08E-77
WISP1	ENSG00000104415	0.012767	1.00E-06	13.64013194	0.837349717	7.30E-136
CDH11	ENSG00000140937	0.011003568	1.00E-06	13.42568381	0.793239479	5.89E-112
KIAA1755	ENSG00000149633	0.006071878	1.00E-06	12.56792697	0.735899729	2.04E-88
ADAMTS12	ENSG00000151388	0.005019611	1.00E-06	12.29335984	0.838261754	1.97E-136
COL4A2	ENSG00000134871	47.25851556	0.012308769	11.90667214	0.881912755	1.09E-168
COL5A1	ENSG00000130635	69.32011773	0.018477364	11.87329943	0.910879267	3.53E-198
ZNF469	ENSG00000225614	0.003693775	1.00E-06	11.85088014	0.869275108	3.60E-158
ADAM12	ENSG00000148848	12.80288979	0.005488974	11.18764535	0.776737739	1.82E-104
COL4A1	ENSG00000187498	22.13177338	0.026438326	9.709272517	0.879380427	1.73E-166
HTRA1	ENSG00000166033	105.2146612	0.140407	9.549505173	0.785427794	2.50E-108
NNMT	ENSG00000166741	13.85298435	0.018540647	9.545289467	0.733496354	1.45E-87
IGFBP7	ENSG00000163453	161.9950566	0.249617051	9.342017589	0.717063178	5.53E-82
WNT5A	ENSG00000114251	7.684226841	0.01437267	9.062428227	0.70119077	5.87E-77
COL15A1	ENSG00000204291	28.98690457	0.08134809	8.477077097	0.829761863	2.88E-131
TNC	ENSG00000041982	1.543614165	0.005616563	8.102408864	0.801066364	9.43E-116
EVC	ENSG00000072840	1.890935053	0.00757181	7.964245938	0.724976843	1.28E-84
VEGFC	ENSG00000150630	5.351456794	0.022363696	7.90262924	0.700614366	8.81E-77
VIM	ENSG00000026025	164.5707279	0.712318893	7.851968775	0.737451777	5.70E-89
SH3RF3	ENSG00000172985	3.856317	0.018652	7.691749505	0.701328364	5.33E-77
ENG	ENSG00000106991	22.41812659	0.162599779	7.107196616	0.719984569	6.03E-83
RAB34	ENSG00000109113	12.64388366	0.130096989	6.602708282	0.703207232	1.41E-77
DKK3	ENSG00000050165	2.924326914	0.032093862	6.509663366	0.853338889	2.27E-146
LBH	ENSG00000213626	3.946165789	0.047019793	6.391039573	0.79390174	2.85E-112
MMP2	ENSG00000087245	5.270863484	0.065826584	6.323225174	0.801325267	7.02E-116
COL7A1	ENSG00000114270	32.51930322	0.509241369	5.996802911	0.784083484	1.02E-107
VASN	ENSG00000168140	3.60467	0.062105	5.859013957	0.835087084	1.81E-134
FBN1	ENSG00000166147	19.66338789	0.356102784	5.787074385	0.783201602	2.53E-107
CDH13	ENSG00000140945	0.227960045	0.00482434	5.562305687	0.741553589	1.86E-90
ANGPTL2	ENSG00000136859	0.537990647	0.01391674	5.272687938	0.826020288	4.38E-129
CDH5	ENSG00000179776	0.327085386	0.009062344	5.173639192	0.746225915	3.50E-92
TNFAIP6	ENSG00000123610	1.056180961	0.034275202	4.94554806	0.717067238	5.52E-82
RCN3	ENSG00000142552	2.244949025	0.077056571	4.864620881	0.778109324	4.58E-105
STC1	ENSG00000159167	2.15858876	0.07826552	4.785567747	0.737423856	5.83E-89
LOX	ENSG00000113083	12.68668284	0.48761258	4.701435744	0.784835421	4.64E-108
SORCS2	ENSG00000184985	6.195998253	0.24245814	4.675529141	0.702216821	2.84E-77
COL8A2	ENSG00000171812	0.293845	0.011589	4.664227361	0.729492128	3.62E-86
FN1	ENSG00000115414	58.99526885	2.363614449	4.641532633	0.757454643	1.72E-96
SULF1	ENSG00000137573	0.242264624	0.011510093	4.395612422	0.790437673	1.23E-110
SYDE1	ENSG00000105137	10.74710559	0.524659468	4.356423014	0.829160587	6.50E-131
THBD	ENSG00000178726	1.036766	0.051368	4.335076598	0.705485469	2.77E-78
NID2	ENSG00000087303	0.27512425	0.01693378	4.022107376	0.875098104	7.11E-163
PCOLCE	ENSG00000106333	11.52905036	0.732419934	3.976458816	0.800728809	1.39E-115
C1R	ENSG00000159403	11.54794886	0.792637914	3.864830836	0.742140253	1.14E-90
PXDN	ENSG00000130508	52.00888958	3.787093954	3.779595117	0.890998008	5.01E-177
SPHK1	ENSG00000176170	6.026622712	0.541111608	3.477351655	0.7082179	3.85E-79
FSTL3	ENSG00000070404	23.39708661	2.193223632	3.415204069	0.718522095	1.83E-82
FSTL1	ENSG00000163430	26.42046342	2.629204444	3.328957538	0.772168721	1.66E-102
EHD3	ENSG00000013016	0.109041	0.011674	3.22349982	0.789783819	2.48E-110
ZSWIM4	ENSG00000132003	12.02178758	1.431883445	3.069665466	0.705090277	3.67E-78
ANTXR1	ENSG00000169604	54.89832115	7.188020857	2.933095531	0.777377932	9.56E-105
COL6A3	ENSG00000163359	0.134641558	0.01843366	2.868709337	0.873932901	6.49E-162
HLX	ENSG00000136630	1.057404422	0.153435731	2.784820873	0.709723219	1.29E-79
MCAM	ENSG00000076706	28.03409749	4.152283368	2.755205818	0.776817741	1.68E-104
AEBP1	ENSG00000106624	0.019018037	0.002838992	2.743917449	0.822630441	3.76E-127
PDGFRB	ENSG00000113721	0.25388863	0.037915477	2.743336999	0.894051693	5.37E-180
SPRED3	ENSG00000188766	0.52760711	0.079493798	2.730549801	0.707505301	6.45E-79
C1QTNF6	ENSG00000133466	4.754786128	0.799226787	2.572703606	0.756767459	3.21E-96
GJA1	ENSG00000152661	5.728544	0.99644	2.52331366	0.725553275	8.13E-85
P4HA3	ENSG00000149380	5.828944557	1.06907589	2.44687041	0.817998102	1.41E-124
TGFB3	ENSG00000119699	1.532113233	0.283722502	2.432970444	0.70429084	6.51E-78
COL12A1	ENSG00000111799	66.94652395	13.12779079	2.350384996	0.871607087	5.01E-160
CHN1	ENSG00000128656	3.589683026	0.712026001	2.333854628	0.706291693	1.55E-78
KIRREL	ENSG00000183853	9.264307257	1.884162021	2.297760073	0.778263615	3.92E-105
SERPINH1	ENSG00000149257	47.30573567	10.41794899	2.182943838	0.803689233	4.62E-117
SPON2	ENSG00000159674	0.332356337	0.075244778	2.1430675	0.84172549	1.27E-138
